# Supplementary material for: 2,2′-(Quinoxaline-2,3-di­yl)diphenol dimethyl­formamide solvate
Source: Acta Crystallogr Sect E Struct Rep Online. 2010 Jan 16;66(Pt 2):o395. doi: 10.1107/S1600536809054385 (PMC2979914; doi:10.1107/S1600536809054385)
Supplement: Supplementary file 2 [file e-66-0o395-Isup2.hkl]

# 
# h,k,l, Fc-squared, Fo-squared, sigma(Fo-squared) and status flag 
# 
data_I
_shelx_title ' 20090703e_0m in P2(1)2(1)2(1)' 
_shelx_refln_list_code          4 
_shelx_F_calc_maximum      183.64 
_exptl_crystal_F_000       816.00 
_reflns_d_resolution_high  0.7829 
 
loop_ 
 _symmetry_equiv_pos_as_xyz 
 'x, y, z' 
 '-x+1/2, -y, z+1/2' 
 '-x, y+1/2, -z+1/2' 
 'x+1/2, -y+1/2, -z' 
 
_cell_length_a     9.7593 
_cell_length_b    10.6721 
_cell_length_c    19.0492 
_cell_angle_alpha  90.000 
_cell_angle_beta   90.000 
_cell_angle_gamma  90.000 
 
_shelx_F_squared_multiplier     1.000 
 
loop_ 
 _refln_index_h 
 _refln_index_k 
 _refln_index_l 
 _refln_F_squared_calc 
 _refln_F_squared_meas 
 _refln_F_squared_sigma 
 _refln_observed_status 
   2   0   0     7417.35     6164.58    372.00 o 
   4   0   0      329.14      328.41      6.96 o 
   6   0   0        1.88        1.56      1.06 o 
   8   0   0      301.13      293.73      8.31 o 
  10   0   0        1.30       -0.51      5.06 o 
  12   0   0       82.09      104.04      8.82 o 
   1   1   0      287.52      271.71      4.76 o 
   2   1   0      385.11      393.65      5.68 o 
   3   1   0        0.22        3.38      0.98 o 
   4   1   0       46.53       44.75      1.51 o 
   5   1   0        1.22        4.99      0.78 o 
   6   1   0      388.42      408.67      5.29 o 
   7   1   0        0.09       -0.13      0.86 o 
   8   1   0        5.98        8.47      1.84 o 
   9   1   0        0.02        0.71      1.26 o 
  10   1   0        2.83        3.50      1.72 o 
  11   1   0        3.32        4.95      1.68 o 
  12   1   0        1.26        1.39      2.57 o 
   0   2   0     2575.99     2402.82     49.25 o 
   1   2   0     3910.52     3308.18     65.04 o 
   2   2   0      280.43      283.96      4.64 o 
   3   2   0     1541.71     1541.30     19.68 o 
   4   2   0     2435.16     2371.86     25.72 o 
   5   2   0      209.36      170.93      3.41 o 
   6   2   0      232.97      241.06      4.54 o 
   7   2   0       90.59       84.61      3.25 o 
   8   2   0     1546.35     1467.34     18.35 o 
   9   2   0        7.93        7.60      1.62 o 
  10   2   0       10.69       11.60      1.90 o 
  11   2   0       17.78       18.87      2.27 o 
  12   2   0       18.04       23.17      3.00 o 
   1   3   0      117.27      107.77      2.88 o 
   2   3   0        7.42        7.82      0.83 o 
   3   3   0      216.53      233.94      4.52 o 
   4   3   0      266.96      258.67      5.20 o 
   5   3   0      795.91      864.98     11.00 o 
   6   3   0      193.88      207.60      4.23 o 
   7   3   0      182.30      175.16      4.11 o 
   8   3   0        0.50       -0.04      2.16 o 
   9   3   0        0.17        0.86      1.38 o 
  10   3   0        1.87        2.11      1.48 o 
  11   3   0        0.58        3.68      1.92 o 
  12   3   0        3.80        3.42      2.56 o 
   0   4   0     2668.84     2420.79     50.96 o 
   1   4   0       47.58       40.73      3.46 o 
   2   4   0       72.55       68.37      4.67 o 
   3   4   0     1106.48     1173.87     19.28 o 
   4   4   0     1734.63     1832.94     24.07 o 
   5   4   0      270.43      276.29      5.89 o 
   6   4   0      203.22      196.81      4.63 o 
   7   4   0       27.79       25.43      2.91 o 
   8   4   0       36.29       44.42      2.45 o 
   9   4   0        0.18        0.40      1.94 o 
  10   4   0        3.31        0.82      1.60 o 
  11   4   0        3.76        6.02      2.08 o 
   1   5   0      430.78      459.34      8.99 o 
   2   5   0     1504.40     1531.58     24.43 o 
   3   5   0      748.51      776.99     14.09 o 
   4   5   0       15.50       14.25      2.28 o 
   5   5   0       50.15       42.24      2.49 o 
   6   5   0       72.72       69.14      3.22 o 
   7   5   0        2.95        1.24      2.26 o 
   8   5   0       14.55       16.34      1.77 o 
   9   5   0        5.12        7.22      1.99 o 
  10   5   0        0.90        2.51      1.70 o 
  11   5   0        3.71        4.00      2.77 o 
   0   6   0       78.53       62.34      4.09 o 
   1   6   0      631.24      640.01     12.56 o 
   2   6   0       28.98       29.62      2.42 o 
   3   6   0       18.19       19.87      2.08 o 
   4   6   0       53.41       45.59      3.08 o 
   5   6   0        2.31        3.26      1.51 o 
   6   6   0       81.55       84.82      4.20 o 
   7   6   0       35.19       35.08      2.23 o 
   8   6   0       15.44       14.80      3.11 o 
   9   6   0        0.73       -1.97      1.31 o 
  10   6   0        7.56        7.19      2.09 o 
  11   6   0        8.91       12.02      3.25 o 
   1   7   0     1686.30     1710.94     27.85 o 
   2   7   0      125.49      124.88      4.57 o 
   3   7   0       40.53       45.79      3.19 o 
   4   7   0        0.04        4.05      5.55 o 
   5   7   0        0.02       -1.76      1.29 o 
   6   7   0       50.72       49.89      5.49 o 
   7   7   0        9.52        6.87      3.96 o 
   8   7   0       65.82       65.33      4.31 o 
   9   7   0       46.78       59.33      4.47 o 
  10   7   0       16.18       20.73      4.81 o 
   0   8   0      629.30      609.92     17.78 o 
   1   8   0       26.97       21.97      2.47 o 
   2   8   0      329.78      332.08      8.60 o 
   3   8   0      151.93      135.04      7.77 o 
   4   8   0      145.09      160.76      6.15 o 
   5   8   0       35.01       28.73      3.21 o 
   6   8   0        1.48        0.73      2.11 o 
   7   8   0       58.37       52.58      4.22 o 
   8   8   0        0.38        0.89      2.04 o 
   9   8   0        5.02        6.40      2.42 o 
  10   8   0        3.57       14.42      4.43 o 
   1   9   0       17.93       13.23      3.21 o 
   2   9   0      309.61      314.56      8.78 o 
   3   9   0      361.79      350.25      9.52 o 
   4   9   0       37.68       39.37      3.68 o 
   5   9   0      356.03      355.24     11.40 o 
   6   9   0       46.60       44.34      4.07 o 
   7   9   0       29.10       25.99      3.61 o 
   8   9   0        0.13        2.12      2.36 o 
   9   9   0        0.19        2.43      3.09 o 
   0  10   0        0.06       -1.71      2.71 o 
   1  10   0      181.31      177.23      6.62 o 
   2  10   0       34.17       36.37      3.56 o 
   3  10   0        7.52        7.42      2.64 o 
   4  10   0        0.09       -0.11      2.25 o 
   5  10   0       24.40       27.51      4.71 o 
   6  10   0       71.01       68.62      5.10 o 
   7  10   0        0.07        2.03      2.67 o 
   8  10   0        3.02        4.23      4.28 o 
   1  11   0       32.41       26.95      3.44 o 
   2  11   0        1.66       -0.47      2.16 o 
   3  11   0       34.07       33.40      3.91 o 
   4  11   0       90.92       88.36      5.52 o 
   5  11   0      137.68      178.02      7.69 o 
   6  11   0        5.40        6.75      4.88 o 
   7  11   0        4.63        7.67      3.02 o 
   0  12   0        1.96        2.69      3.55 o 
   1  12   0       52.76       60.34      7.81 o 
   2  12   0        9.85       10.06      5.24 o 
   3  12   0        0.71        2.08      2.71 o 
   4  12   0       42.00       55.71      8.63 o 
   5  12   0        0.66       -1.90      2.71 o 
   1  13   0        0.01        2.77      3.90 o 
   2  13   0        2.45        4.88      4.51 o 
   3  13   0        0.85       -1.79      2.81 o 
   1   0   1      735.83      745.93     11.37 o 
   2   0   1    10690.32     8539.65    419.60 o 
   3   0   1     1285.73     1185.69     13.15 o 
   4   0   1       43.46       44.58      2.05 o 
   5   0   1      161.12      160.87      3.19 o 
   6   0   1       76.79       77.62      2.71 o 
   7   0   1       50.90       47.06      2.18 o 
   8   0   1      948.43      925.49     12.65 o 
   9   0   1      182.01      190.35      4.88 o 
  10   0   1        2.11        0.74      1.39 o 
  11   0   1       14.67       13.94      2.16 o 
  12   0   1        0.40        2.10      1.85 o 
 -12   1   1       22.05       25.64      4.10 o 
 -11   1   1       25.02       26.32      2.83 o 
 -10   1   1       14.77       13.49      1.96 o 
  -9   1   1       92.13       94.29      3.47 o 
  -8   1   1      277.17      269.92      5.63 o 
  -7   1   1       48.05       46.79      2.16 o 
  -6   1   1       46.28       42.00      1.63 o 
  -5   1   1       43.25       45.19      1.34 o 
  -4   1   1      346.51      363.37      5.27 o 
  -3   1   1      717.62      781.32      9.12 o 
  -2   1   1      943.15      900.38     11.57 o 
  -1   1   1     4956.64     4322.60    104.48 o 
   0   1   1     2547.21     2404.01     34.42 o 
   1   1   1     4955.94     4186.22     56.50 o 
   2   1   1      942.32      895.05      9.90 o 
   3   1   1      717.57      771.97      9.02 o 
   4   1   1      345.66      380.99     16.39 o 
   5   1   1       43.48       44.44      1.69 o 
   6   1   1       46.22       43.72      2.04 o 
   7   1   1       48.01       46.12      2.10 o 
   8   1   1      277.44      270.91      5.59 o 
   9   1   1       92.25       97.12      3.52 o 
  10   1   1       14.82       15.12      2.11 o 
  11   1   1       24.96       25.61      2.94 o 
  12   1   1       22.03       25.89      4.03 o 
 -12   2   1        5.55        6.99      1.97 o 
 -11   2   1        2.27        5.98      1.71 o 
 -10   2   1      144.10      150.65      4.60 o 
  -9   2   1       10.93       10.60      1.70 o 
  -8   2   1      127.87      135.25      3.93 o 
  -7   2   1      263.96      263.56      5.14 o 
  -6   2   1      164.34      160.54      3.58 o 
  -5   2   1       14.18       12.28      1.31 o 
  -4   2   1      334.92      305.22      4.71 o 
  -3   2   1     1558.12     1566.79     20.18 o 
  -2   2   1      458.04      418.43      7.47 o 
  -1   2   1     9923.11     7753.72    162.11 o 
   0   2   1      505.45      450.88      7.33 o 
   1   2   1     9926.61     7911.61    169.92 o 
   2   2   1      456.81      424.38      5.20 o 
   3   2   1     1557.27     1603.69     20.18 o 
   4   2   1      334.91      303.42      4.62 o 
   5   2   1       14.25       10.24      1.25 o 
   6   2   1      164.05      159.31      3.67 o 
   7   2   1      263.53      259.11      5.05 o 
   8   2   1      127.75      140.95      3.98 o 
   9   2   1       10.83        9.43      1.64 o 
  10   2   1      144.13      146.61      4.48 o 
  11   2   1        2.29        4.31      2.06 o 
  12   2   1        5.55        4.45      2.71 o 
 -12   3   1        2.90        4.83      2.12 o 
 -11   3   1       15.06       15.60      2.24 o 
 -10   3   1       28.86       30.02      2.49 o 
  -9   3   1        1.81        1.96      1.33 o 
  -8   3   1      105.92      102.98      3.52 o 
  -7   3   1       17.74       21.22      1.71 o 
  -6   3   1       60.35       65.54      2.35 o 
  -5   3   1      303.74      293.56      5.96 o 
  -4   3   1      746.44      777.14     11.50 o 
  -3   3   1      429.99      403.67      6.60 o 
  -2   3   1      943.53      939.53     37.39 o 
  -1   3   1      996.98      911.67     14.51 o 
   0   3   1     2072.59     1923.00     40.25 o 
   1   3   1      997.99      930.51     20.61 o 
   2   3   1      944.41      938.92     12.57 o 
   3   3   1      429.43      397.40      9.96 o 
   4   3   1      747.17      784.24     11.50 o 
   5   3   1      303.90      305.33      5.01 o 
   6   3   1       60.41       69.97      3.82 o 
   7   3   1       17.76       23.18      1.94 o 
   8   3   1      106.02      100.62      3.58 o 
   9   3   1        1.82        1.18      1.35 o 
  10   3   1       28.86       26.22      4.42 o 
  11   3   1       15.09       17.15      3.40 o 
  12   3   1        2.91        1.28     10.19 o 
 -11   4   1        9.45        7.42      2.18 o 
 -10   4   1        4.25        2.92      1.57 o 
  -9   4   1        8.59        8.76      1.62 o 
  -8   4   1        4.76        3.59      1.44 o 
  -7   4   1      195.69      186.17      4.36 o 
  -6   4   1      128.03      136.83      3.50 o 
  -5   4   1      331.88      352.64      6.87 o 
  -4   4   1      679.25      740.66     11.33 o 
  -3   4   1       20.62       20.72      1.72 o 
  -2   4   1      344.67      369.14      6.60 o 
  -1   4   1      396.60      408.01      7.71 o 
   0   4   1       19.04       20.28      1.46 o 
   1   4   1      396.38      401.75      7.77 o 
   2   4   1      345.15      361.48     10.54 o 
   3   4   1       20.66       19.30      1.44 o 
   4   4   1      679.29      750.04     11.38 o 
   5   4   1      331.28      334.96      6.74 o 
   6   4   1      128.16      134.53      3.39 o 
   7   4   1      195.49      182.46      4.27 o 
   8   4   1        4.78        7.04      1.44 o 
   9   4   1        8.60        6.98      3.18 o 
  10   4   1        4.22        4.16      1.77 o 
  11   4   1        9.44        7.81      2.92 o 
 -11   5   1        4.61        4.53      2.17 o 
 -10   5   1       18.58       20.09      2.63 o 
  -9   5   1       53.49       48.25      2.78 o 
  -8   5   1       81.00       77.14      3.10 o 
  -7   5   1       30.47       22.98      1.84 o 
  -6   5   1        5.63        7.09      1.52 o 
  -5   5   1      151.52      158.70      5.29 o 
  -4   5   1      455.89      471.35     17.24 o 
  -3   5   1      360.21      378.46      8.36 o 
  -2   5   1      392.01      400.91      8.26 o 
  -1   5   1      508.53      524.82      9.79 o 
   0   5   1      351.80      353.48     10.50 o 
   1   5   1      508.43      502.95      9.75 o 
   2   5   1      392.15      402.12      8.36 o 
   3   5   1      359.83      383.88      8.30 o 
   4   5   1      455.53      473.16      8.33 o 
   5   5   1      151.08      142.80      4.29 o 
   6   5   1        5.61        6.10      1.39 o 
   7   5   1       30.45       23.50      1.84 o 
   8   5   1       81.01       74.09      3.67 o 
   9   5   1       53.51       53.79      3.47 o 
  10   5   1       18.60       17.34      3.45 o 
  11   5   1        4.61        5.24      2.81 o 
 -11   6   1        4.87       14.28      4.26 o 
 -10   6   1        6.84       10.30      2.53 o 
  -9   6   1        1.81        0.84      1.74 o 
  -8   6   1        8.28       13.21      1.96 o 
  -7   6   1        5.08        5.08      2.80 o 
  -6   6   1       14.35       15.31      3.59 o 
  -5   6   1      114.40      109.18      4.67 o 
  -4   6   1       68.84       72.81      3.79 o 
  -3   6   1       16.62       20.89      2.11 o 
  -2   6   1       29.25       32.84      2.28 o 
  -1   6   1      191.95      187.80      7.52 o 
   0   6   1      256.20      330.34      7.42 o 
   1   6   1      191.95      197.31      5.43 o 
   2   6   1       29.14       28.55      2.31 o 
   3   6   1       16.55       19.29      3.40 o 
   4   6   1       68.72       77.28      4.59 o 
   5   6   1      114.61      113.18      4.70 o 
   6   6   1       14.49       14.94      1.94 o 
   7   6   1        5.11        5.57      1.58 o 
   8   6   1        8.28       10.85      2.06 o 
   9   6   1        1.82        2.52      1.75 o 
  10   6   1        6.89       11.22      3.02 o 
  11   6   1        4.86        8.71      3.14 o 
 -10   7   1       26.69       34.62      3.81 o 
  -9   7   1        0.23        4.69      2.19 o 
  -8   7   1       23.20       21.62      3.08 o 
  -7   7   1        6.83        6.99      2.99 o 
  -6   7   1      104.21      103.99      4.96 o 
  -5   7   1       23.88       24.38      2.21 o 
  -4   7   1      554.86      557.07     12.06 o 
  -3   7   1       54.49       52.85      3.24 o 
  -2   7   1      132.79      144.57      9.43 o 
  -1   7   1       37.36       49.30      7.99 o 
   0   7   1      268.38      289.52      7.23 o 
   1   7   1       37.36       41.30      3.19 o 
   2   7   1      132.93      139.92      4.96 o 
   3   7   1       54.61       49.42      3.28 o 
   4   7   1      555.39      556.08     12.22 o 
   5   7   1       23.82       22.16      4.38 o 
   6   7   1      104.22      104.06     10.59 o 
   7   7   1        6.86        7.03      2.30 o 
   8   7   1       23.20       28.57      3.17 o 
   9   7   1        0.23        3.14      3.09 o 
  10   7   1       26.67       32.04      5.52 o 
 -10   8   1        2.59       -0.07      3.05 o 
  -9   8   1       53.32       50.68      4.43 o 
  -8   8   1       47.67       42.25      3.98 o 
  -7   8   1        9.57       10.72      2.48 o 
  -6   8   1       10.17        8.53      1.94 o 
  -5   8   1      139.47      132.46      5.72 o 
  -4   8   1      171.25      175.72      6.30 o 
  -3   8   1      148.98      150.84      5.59 o 
  -2   8   1      169.45      170.72      5.89 o 
  -1   8   1       15.46       19.08      2.37 o 
   0   8   1        3.40        4.41      1.71 o 
   1   8   1       15.41       15.21      2.31 o 
   2   8   1      169.14      171.96      6.00 o 
   3   8   1      148.46      156.01      6.30 o 
   4   8   1      171.47      171.92      6.51 o 
   5   8   1      139.35      129.42      5.90 o 
   6   8   1       10.14        6.90      3.57 o 
   7   8   1        9.60        7.01      2.25 o 
   8   8   1       47.69       45.54      5.72 o 
   9   8   1       53.28       45.06      6.24 o 
  10   8   1        2.59        3.71      3.24 o 
  -9   9   1        0.21       -0.36      2.00 o 
  -8   9   1        3.52        6.35      4.52 o 
  -7   9   1        1.19        4.12      2.45 o 
  -6   9   1       34.42       36.81      9.73 o 
  -5   9   1       12.17       14.72      2.93 o 
  -4   9   1       38.65       42.64      3.83 o 
  -3   9   1       21.90       17.34      2.77 o 
  -2   9   1      152.49      151.38      5.88 o 
  -1   9   1        6.35        5.64      2.04 o 
   0   9   1      210.66      212.82      6.81 o 
   1   9   1        6.37        5.81      2.37 o 
   2   9   1      152.42      155.18      6.03 o 
   3   9   1       22.03       21.34      3.07 o 
   4   9   1       38.62       41.68      4.52 o 
   5   9   1       12.18       13.00      2.94 o 
   6   9   1       34.37       32.71      3.60 o 
   7   9   1        1.20        2.53      2.35 o 
   8   9   1        3.51        1.45      3.50 o 
   9   9   1        0.21        3.26      3.26 o 
  -8  10   1        1.91        9.66      3.93 o 
  -7  10   1       38.06       40.36      4.30 o 
  -6  10   1       49.64       57.03      4.62 o 
  -5  10   1       66.91       53.79      4.47 o 
  -4  10   1      142.37      140.68      7.19 o 
  -3  10   1      144.53      138.50      6.17 o 
  -2  10   1       41.14       37.88      5.77 o 
  -1  10   1      246.03      244.48      7.82 o 
   0  10   1       13.44        7.87      3.48 o 
   1  10   1      245.59      239.70      7.80 o 
   2  10   1       41.17       35.44      3.57 o 
   3  10   1      144.74      155.21      6.54 o 
   4  10   1      142.25      135.85      6.49 o 
   5  10   1       66.99       67.17      4.91 o 
   6  10   1       49.71       53.37      4.72 o 
   7  10   1       38.14       33.68      5.25 o 
   8  10   1        1.91        2.13      2.51 o 
  -7  11   1        2.50       -0.98      3.21 o 
  -6  11   1        6.01       11.11      3.20 o 
  -5  11   1       21.37       24.73      3.74 o 
  -4  11   1       60.42       53.91      6.32 o 
  -3  11   1       42.69       43.85      4.42 o 
  -2  11   1       11.00        0.58      5.00 o 
  -1  11   1       30.42       29.44      3.55 o 
   0  11   1        1.38        2.24      2.30 o 
   1  11   1       30.44       29.85      3.52 o 
   2  11   1       11.01        8.40      2.73 o 
   3  11   1       42.69       44.08      4.74 o 
   4  11   1       60.45       55.99      6.32 o 
   5  11   1       21.40       24.53      4.25 o 
   6  11   1        6.03        2.36      4.00 o 
   7  11   1        2.50        3.64      2.88 o 
  -5  12   1       24.04       30.09      4.23 o 
  -4  12   1        7.60        7.13      3.02 o 
  -3  12   1       15.23       17.15      6.28 o 
  -2  12   1       24.71       35.54      5.08 o 
  -1  12   1        7.92        5.49      2.83 o 
   0  12   1       16.48       10.65      3.01 o 
   1  12   1        7.90        7.17      2.99 o 
   2  12   1       24.72       33.72      4.05 o 
   3  12   1       15.22       19.67      3.71 o 
   4  12   1        7.59        7.27      3.32 o 
   5  12   1       24.00       19.21      3.92 o 
  -3  13   1        9.81        9.71      3.51 o 
  -2  13   1        4.80        4.80      3.18 o 
  -1  13   1       13.60       21.90      3.91 o 
   0  13   1       13.75       13.16      3.60 o 
   1  13   1       13.62       14.74      3.56 o 
   2  13   1        4.80        4.15      3.83 o 
   3  13   1        9.83       13.33      3.60 o 
   1   0   2     4938.46     4092.80    149.60 o 
   2   0   2      520.63      488.95      4.69 o 
   3   0   2       44.93       35.80      1.17 o 
   4   0   2       75.71       70.12      1.21 o 
   5   0   2       61.78       82.04      1.70 o 
   6   0   2      536.13      513.12      7.46 o 
   7   0   2        2.86        2.81      1.06 o 
   8   0   2      175.20      179.43      4.54 o 
   9   0   2       54.96       61.45      2.91 o 
  10   0   2        5.24        2.92      1.60 o 
  11   0   2        0.48       -1.57      1.43 o 
  12   0   2        0.22        3.33      5.59 o 
 -12   1   2        1.43        4.23      2.58 o 
 -11   1   2       23.64       18.83      2.75 o 
 -10   1   2        8.72        8.05      1.80 o 
  -9   1   2       56.48       58.78      2.86 o 
  -8   1   2      220.64      207.58      8.92 o 
  -7   1   2      214.75      201.49      5.37 o 
  -6   1   2      131.83      136.49      2.72 o 
  -5   1   2      669.59      748.86      8.32 o 
  -4   1   2      471.39      502.31      5.84 o 
  -3   1   2     2337.70     2241.76     20.94 o 
  -2   1   2     1068.64     1076.89     10.42 o 
  -1   1   2     2117.48     1993.95     20.46 o 
   0   1   2     2744.49     2536.57     41.54 o 
   1   1   2     2118.23     2017.87     20.65 o 
   2   1   2     1068.84     1089.63      9.45 o 
   3   1   2     2339.92     2249.48     19.12 o 
   4   1   2      471.23      509.40      5.65 o 
   5   1   2      670.00      747.28      9.50 o 
   6   1   2      131.69      129.96      3.14 o 
   7   1   2      214.55      198.01      4.28 o 
   8   1   2      220.52      208.32      4.82 o 
   9   1   2       56.56       60.61      2.85 o 
  10   1   2        8.72        8.08      1.96 o 
  11   1   2       23.64       23.89      3.01 o 
  12   1   2        1.43        1.22      2.56 o 
 -12   2   2        1.68        2.46      1.79 o 
 -11   2   2        9.74        8.89      2.99 o 
 -10   2   2       22.10       22.73      2.43 o 
  -9   2   2        6.56        8.38      2.60 o 
  -8   2   2      413.22      391.61     11.47 o 
  -7   2   2       85.04       87.19      4.71 o 
  -6   2   2      109.38      115.76      2.50 o 
  -5   2   2       31.11       34.62      1.34 o 
  -4   2   2      953.85      989.11     13.61 o 
  -3   2   2      340.06      303.16      5.17 o 
  -2   2   2     2203.24     2098.79     25.33 o 
  -1   2   2     6044.35     5266.98     53.71 o 
   0   2   2      210.89      233.09      3.51 o 
   1   2   2     6041.58     5262.77     61.74 o 
   2   2   2     2202.64     2127.38     19.72 o 
   3   2   2      339.74      300.94      3.48 o 
   4   2   2      953.32      977.08      9.00 o 
   5   2   2       31.25       37.12      1.81 o 
   6   2   2      109.43      107.40      3.62 o 
   7   2   2       85.18       85.39      2.79 o 
   8   2   2      412.62      395.01      7.00 o 
   9   2   2        6.56        8.03      2.56 o 
  10   2   2       22.10       24.70      2.33 o 
  11   2   2        9.72       12.67      5.40 o 
  12   2   2        1.68        3.27      2.69 o 
 -12   3   2        2.70        4.67      2.76 o 
 -11   3   2        0.44        2.69      1.79 o 
 -10   3   2       15.92       19.75      3.65 o 
  -9   3   2      193.52      184.09      4.78 o 
  -8   3   2      138.05      143.68      5.40 o 
  -7   3   2      128.49      127.93      3.50 o 
  -6   3   2       60.40       61.36      2.27 o 
  -5   3   2       42.00       43.98      2.27 o 
  -4   3   2     1346.40     1451.85     19.45 o 
  -3   3   2     2737.77     2630.17     39.80 o 
  -2   3   2      622.01      633.68     10.96 o 
  -1   3   2      827.56      767.58      8.76 o 
   0   3   2      732.46      711.01      9.35 o 
   1   3   2      827.75      770.84     10.16 o 
   2   3   2      622.95      640.96      7.66 o 
   3   3   2     2738.20     2684.63     28.13 o 
   4   3   2     1345.41     1470.45     14.64 o 
   5   3   2       41.91       42.25      1.73 o 
   6   3   2       60.28       55.93      2.37 o 
   7   3   2      128.49      118.49      3.33 o 
   8   3   2      138.13      138.58      3.88 o 
   9   3   2      193.77      183.07      4.80 o 
  10   3   2       15.88       19.37      5.26 o 
  11   3   2        0.44        1.86      3.08 o 
  12   3   2        2.70        3.17      2.90 o 
 -11   4   2        0.10        1.67      1.62 o 
 -10   4   2        8.40        8.08      1.74 o 
  -9   4   2      125.43      122.66      4.02 o 
  -8   4   2      163.94      148.33      4.83 o 
  -7   4   2       94.14       93.89      4.85 o 
  -6   4   2       35.71       35.37      2.43 o 
  -5   4   2       82.49       93.39      3.31 o 
  -4   4   2      542.63      575.46     11.11 o 
  -3   4   2       26.70       29.61      2.06 o 
  -2   4   2      712.48      692.15      9.87 o 
  -1   4   2      163.17      138.07      3.66 o 
   0   4   2     1331.07     1281.17     20.09 o 
   1   4   2      163.27      144.73      4.84 o 
   2   4   2      712.31      701.88     12.54 o 
   3   4   2       26.76       29.69      2.67 o 
   4   4   2      542.45      562.01     11.13 o 
   5   4   2       82.39       92.29      2.58 o 
   6   4   2       35.63       35.09      1.80 o 
   7   4   2       94.16       90.55      2.96 o 
   8   4   2      163.63      149.54      4.07 o 
   9   4   2      125.38      123.78      5.10 o 
  10   4   2        8.42        7.55      2.85 o 
  11   4   2        0.10       -0.59      4.47 o 
 -11   5   2       21.73       27.04      3.10 o 
 -10   5   2       20.74       24.39      2.36 o 
  -9   5   2       35.77       35.85      2.55 o 
  -8   5   2       15.81       15.62      1.82 o 
  -7   5   2       43.04       38.15      3.91 o 
  -6   5   2       62.21       64.90      5.01 o 
  -5   5   2      249.67      262.12      7.23 o 
  -4   5   2       27.65       30.34      2.74 o 
  -3   5   2       53.06       58.61      2.40 o 
  -2   5   2      303.69      334.92      7.23 o 
  -1   5   2     1200.42     1252.48     20.30 o 
   0   5   2     1059.11     1106.43     18.17 o 
   1   5   2     1201.34     1264.55     20.49 o 
   2   5   2      303.04      338.41      9.16 o 
   3   5   2       53.05       60.84      3.27 o 
   4   5   2       27.56       36.11      2.76 o 
   5   5   2      249.22      277.61      6.10 o 
   6   5   2       62.24       61.26      3.47 o 
   7   5   2       43.07       39.66      2.68 o 
   8   5   2       15.78       12.10      2.01 o 
   9   5   2       35.75       39.91      4.19 o 
  10   5   2       20.77       22.37      3.52 o 
  11   5   2       21.76       27.48      4.21 o 
 -11   6   2       13.03       17.12      3.10 o 
 -10   6   2       20.14       22.20      5.05 o 
  -9   6   2       16.76       12.47      2.13 o 
  -8   6   2       49.38       54.42      3.21 o 
  -7   6   2       68.53       64.88      4.84 o 
  -6   6   2       29.91       30.84      2.98 o 
  -5   6   2       42.20       42.33      3.15 o 
  -4   6   2       19.36       20.45      1.81 o 
  -3   6   2       65.33       63.56      3.15 o 
  -2   6   2       92.28       96.94      3.71 o 
  -1   6   2      792.74      795.37     24.94 o 
   0   6   2        1.99        1.89      1.62 o 
   1   6   2      792.91      830.92     14.74 o 
   2   6   2       92.59      107.68      8.71 o 
   3   6   2       65.36       58.16      3.27 o 
   4   6   2       19.41       21.71      3.55 o 
   5   6   2       42.17       41.93      3.91 o 
   6   6   2       29.94       32.45      2.50 o 
   7   6   2       68.68       62.60      3.29 o 
   8   6   2       49.41       51.69      3.27 o 
   9   6   2       16.80       14.14      4.20 o 
  10   6   2       20.13       24.26      6.44 o 
  11   6   2       13.03       22.12      3.96 o 
 -10   7   2       22.71       27.32      3.65 o 
  -9   7   2       11.59       12.25      2.71 o 
  -8   7   2       68.04       66.92      4.69 o 
  -7   7   2       13.93       10.33      2.40 o 
  -6   7   2        5.84        5.19      2.19 o 
  -5   7   2       14.12       12.34      1.80 o 
  -4   7   2      411.83      397.07      9.56 o 
  -3   7   2      578.23      557.70     20.86 o 
  -2   7   2      138.42      134.72      4.73 o 
  -1   7   2      135.54      151.95      6.83 o 
   0   7   2      532.74      522.52     15.14 o 
   1   7   2      135.57      142.59      4.91 o 
   2   7   2      138.54      137.43      4.88 o 
   3   7   2      578.33      552.24     17.03 o 
   4   7   2      411.75      412.30      9.98 o 
   5   7   2       14.15        5.66      3.62 o 
   6   7   2        5.87        7.16      4.71 o 
   7   7   2       13.92       11.81      2.98 o 
   8   7   2       68.07       64.43      4.74 o 
   9   7   2       11.62       17.38      4.28 o 
  10   7   2       22.67       28.65      4.34 o 
 -10   8   2        0.18        0.29      2.02 o 
  -9   8   2       14.28       18.79      7.24 o 
  -8   8   2        6.64        9.84      2.63 o 
  -7   8   2        1.50        2.72      2.85 o 
  -6   8   2       15.73       15.28      2.34 o 
  -5   8   2       24.15       23.14      2.94 o 
  -4   8   2      132.11      131.24      5.41 o 
  -3   8   2       15.29       21.49      4.19 o 
  -2   8   2      170.48      176.61      6.64 o 
  -1   8   2      379.14      384.77     20.15 o 
   0   8   2      514.48      496.77     15.80 o 
   1   8   2      378.89      389.99      9.38 o 
   2   8   2      170.33      181.80     10.37 o 
   3   8   2       15.30       18.84      2.68 o 
   4   8   2      132.10      130.55      7.69 o 
   5   8   2       24.06       24.90      3.19 o 
   6   8   2       15.77       12.07      4.55 o 
   7   8   2        1.50        3.64      3.05 o 
   8   8   2        6.64        7.00      3.64 o 
   9   8   2       14.29       18.16      4.74 o 
  10   8   2        0.18       -0.93      2.86 o 
  -9   9   2        1.20        3.34      2.26 o 
  -8   9   2       17.35       18.84      4.28 o 
  -7   9   2       14.63       13.19      4.47 o 
  -6   9   2       15.49       14.02      2.87 o 
  -5   9   2      102.16      109.43      5.54 o 
  -4   9   2      612.77      617.26     13.80 o 
  -3   9   2       11.82       11.03      3.23 o 
  -2   9   2      339.56      361.22      9.34 o 
  -1   9   2       51.80       56.36      5.37 o 
   0   9   2       88.44       91.88      4.59 o 
   1   9   2       51.80       53.41      3.74 o 
   2   9   2      339.16      344.56      9.39 o 
   3   9   2       11.87       13.54      2.77 o 
   4   9   2      612.69      609.66     14.18 o 
   5   9   2      102.27      105.87      5.78 o 
   6   9   2       15.53       12.38      3.06 o 
   7   9   2       14.66       17.96      3.31 o 
   8   9   2       17.36       11.42      3.90 o 
   9   9   2        1.21        2.90      2.90 o 
  -8  10   2        8.02       17.33      4.90 o 
  -7  10   2        7.46       12.50      4.38 o 
  -6  10   2       40.06       41.22      8.38 o 
  -5  10   2        8.33       11.70      2.84 o 
  -4  10   2       44.60       39.44      3.79 o 
  -3  10   2        3.14        4.46      2.32 o 
  -2  10   2       16.32       21.12      3.50 o 
  -1  10   2       74.62       77.39      4.62 o 
   0  10   2        1.59       -0.23      1.83 o 
   1  10   2       74.46       72.72      4.59 o 
   2  10   2       16.34       23.25      3.17 o 
   3  10   2        3.16        5.79      2.51 o 
   4  10   2       44.62       44.56      7.59 o 
   5  10   2        8.34        8.27      2.85 o 
   6  10   2       40.11       40.26      6.65 o 
   7  10   2        7.49        4.80      3.07 o 
   8  10   2        8.04       14.24      4.50 o 
  -7  11   2        3.39        5.86      4.09 o 
  -6  11   2       27.43       24.42      5.33 o 
  -5  11   2       47.89       54.69      6.41 o 
  -4  11   2       77.57       75.44      5.06 o 
  -3  11   2       33.51       33.33      3.74 o 
  -2  11   2        8.45        4.17      7.22 o 
  -1  11   2       65.91       68.85      4.48 o 
   0  11   2       84.67       76.91      4.87 o 
   1  11   2       65.89       70.46      4.68 o 
   2  11   2        8.46        2.73      3.40 o 
   3  11   2       33.44       33.30      4.64 o 
   4  11   2       77.51       74.44     10.66 o 
   5  11   2       47.72       55.36      5.03 o 
   6  11   2       27.39       27.15      4.07 o 
   7  11   2        3.39        2.47      2.99 o 
  -5  12   2       12.20        9.81      5.09 o 
  -4  12   2       13.24       15.29      3.48 o 
  -3  12   2        2.01        3.98      2.73 o 
  -2  12   2        2.58        4.44      3.36 o 
  -1  12   2        9.48       11.78      3.17 o 
   0  12   2        1.81        0.65      6.40 o 
   1  12   2        9.45       16.42      4.43 o 
   2  12   2        2.57        4.26      3.76 o 
   3  12   2        2.02        2.04      3.37 o 
   4  12   2       13.20       10.74      3.44 o 
   5  12   2       12.20       18.53      3.92 o 
  -3  13   2        3.43        6.02      6.90 o 
  -2  13   2        8.20        6.58      3.33 o 
  -1  13   2       19.98       19.27      4.43 o 
   0  13   2        0.08        2.36      4.45 o 
   1  13   2       20.02        9.52      6.05 o 
   2  13   2        8.22        5.14      3.25 o 
   3  13   2        3.47        2.84      3.83 o 
   1   0   3     2228.36     2046.57     24.04 o 
   2   0   3      634.77      692.49      6.31 o 
   3   0   3     1098.90     1094.81      9.78 o 
   4   0   3       47.58       43.12      1.02 o 
   5   0   3       37.83       39.80      1.04 o 
   6   0   3       11.48       14.61      1.26 o 
   7   0   3      147.13      137.31      3.56 o 
   8   0   3       25.61       40.04      5.37 o 
   9   0   3       11.94       10.80      1.67 o 
  10   0   3      134.91      137.11      4.39 o 
  11   0   3       20.36       24.36      3.04 o 
  12   0   3        2.62        2.38      2.57 o 
 -12   1   3       13.21        7.92      2.71 o 
 -11   1   3       17.43       19.00      2.75 o 
 -10   1   3       27.18       23.28      2.49 o 
  -9   1   3       37.37       41.16      2.54 o 
  -8   1   3      230.06      241.92      5.33 o 
  -7   1   3      386.12      375.79      6.45 o 
  -6   1   3       58.87       60.44      1.75 o 
  -5   1   3      796.74      822.42      9.09 o 
  -4   1   3     4594.36     4575.51     38.47 o 
  -3   1   3      655.56      622.05      6.53 o 
  -2   1   3     2435.69     2383.73     27.32 o 
  -1   1   3       67.32       66.98      1.28 o 
   0   1   3      261.55      267.69      3.86 o 
   1   1   3       67.38       65.78      1.46 o 
   2   1   3     2434.04     2384.54     20.12 o 
   3   1   3      654.90      616.27      5.82 o 
   4   1   3     4596.56     4581.49     38.35 o 
   5   1   3      796.62      836.49      7.91 o 
   6   1   3       58.72       61.01      2.39 o 
   7   1   3      386.41      377.53      6.35 o 
   8   1   3      229.94      234.19      5.21 o 
   9   1   3       37.31       41.73      3.79 o 
  10   1   3       27.18       28.79      2.38 o 
  11   1   3       17.41       19.59      3.56 o 
  12   1   3       13.17       18.53      3.78 o 
 -12   2   3        9.74       15.03      2.95 o 
 -11   2   3        2.25        2.91      2.94 o 
 -10   2   3       20.22       22.50      2.25 o 
  -9   2   3       98.86       95.06      3.51 o 
  -8   2   3      122.89      114.61      3.61 o 
  -7   2   3        0.50        1.29      1.02 o 
  -6   2   3        9.08       10.49      1.01 o 
  -5   2   3       69.89       71.52      1.84 o 
  -4   2   3      251.51      273.82      3.72 o 
  -3   2   3      528.64      499.06      6.23 o 
  -2   2   3     6258.13     5747.54    126.04 o 
  -1   2   3     1260.94     1295.46     12.33 o 
   0   2   3     2638.80     2412.65     22.25 o 
   1   2   3     1261.42     1304.77     13.94 o 
   2   2   3     6255.27     5857.66     52.58 o 
   3   2   3      528.50      508.74      4.99 o 
   4   2   3      252.10      277.39      3.69 o 
   5   2   3       70.00       69.91      1.64 o 
   6   2   3        9.15       10.59      1.13 o 
   7   2   3        0.49        1.86      1.09 o 
   8   2   3      122.90      121.87      3.84 o 
   9   2   3       98.90       98.91      3.51 o 
  10   2   3       20.16       19.74      3.31 o 
  11   2   3        2.25        2.14      2.64 o 
  12   2   3        9.71       10.69      3.44 o 
 -12   3   3       22.18       25.74      3.41 o 
 -11   3   3        6.71        9.01      3.76 o 
 -10   3   3       53.13       56.55      4.14 o 
  -9   3   3       96.78       97.98      3.61 o 
  -8   3   3      236.20      228.53      5.19 o 
  -7   3   3       71.98       72.00      3.72 o 
  -6   3   3       23.19       27.89      1.44 o 
  -5   3   3       34.87       38.13      2.00 o 
  -4   3   3     2237.34     2223.50     34.79 o 
  -3   3   3      261.32      265.04      4.61 o 
  -2   3   3     1233.92     1279.28     13.87 o 
  -1   3   3      137.43      124.93      2.25 o 
   0   3   3     4091.05     3800.26     44.64 o 
   1   3   3      136.96      133.05      5.97 o 
   2   3   3     1233.21     1258.57     14.02 o 
   3   3   3      260.72      259.04      3.45 o 
   4   3   3     2238.67     2292.54     19.81 o 
   5   3   3       34.95       39.43      1.26 o 
   6   3   3       23.16       30.39      1.66 o 
   7   3   3       72.11       75.11      2.62 o 
   8   3   3      236.17      228.31      5.04 o 
   9   3   3       96.71       95.34      8.95 o 
  10   3   3       52.97       57.44      4.85 o 
  11   3   3        6.69       13.16      3.27 o 
  12   3   3       22.23       15.48      3.73 o 
 -11   4   3        3.37        3.58      1.66 o 
 -10   4   3       17.62       24.08      3.31 o 
  -9   4   3       31.91       29.80      2.38 o 
  -8   4   3       79.08       77.68      3.06 o 
  -7   4   3        0.77        2.08      1.25 o 
  -6   4   3       94.66       91.78      2.88 o 
  -5   4   3      162.82      161.62      5.91 o 
  -4   4   3       30.49       30.64      3.11 o 
  -3   4   3        5.64        5.91      1.26 o 
  -2   4   3       16.07       14.12      1.18 o 
  -1   4   3     1194.81     1168.75     15.03 o 
   0   4   3     1411.56     1403.76     17.69 o 
   1   4   3     1195.32     1176.74     15.17 o 
   2   4   3       16.19       18.10      1.21 o 
   3   4   3        5.65        5.97      0.75 o 
   4   4   3       30.48       29.00      1.56 o 
   5   4   3      162.57      157.20      3.76 o 
   6   4   3       94.56       94.13      2.71 o 
   7   4   3        0.75        2.66      1.08 o 
   8   4   3       79.08       69.82      5.84 o 
   9   4   3       31.90       36.14      7.12 o 
  10   4   3       17.67       19.04      3.45 o 
  11   4   3        3.36        0.35      2.59 o 
 -11   5   3        1.14        5.74      2.26 o 
 -10   5   3       10.76       15.29      3.03 o 
  -9   5   3       36.83       39.35      2.93 o 
  -8   5   3       39.48       39.38      2.74 o 
  -7   5   3       17.40       16.27      1.84 o 
  -6   5   3      100.36      108.05      4.61 o 
  -5   5   3      180.55      191.96      6.00 o 
  -4   5   3      114.15      121.36      4.47 o 
  -3   5   3       32.95       40.75      2.00 o 
  -2   5   3      379.23      368.69      7.75 o 
  -1   5   3      662.06      662.37     11.87 o 
   0   5   3     5726.09     5551.40     80.36 o 
   1   5   3      661.89      666.43     12.14 o 
   2   5   3      378.91      387.20      8.26 o 
   3   5   3       33.12       38.27      2.71 o 
   4   5   3      113.93      114.30      2.92 o 
   5   5   3      180.41      186.73      4.90 o 
   6   5   3      100.70      106.05      3.79 o 
   7   5   3       17.40       16.72      2.04 o 
   8   5   3       39.46       36.15      3.77 o 
   9   5   3       36.89       39.16      5.90 o 
  10   5   3       10.76       10.25      3.09 o 
  11   5   3        1.13        2.01      2.50 o 
 -11   6   3        1.05        1.52      2.87 o 
 -10   6   3       28.12       32.24      3.66 o 
  -9   6   3       31.27       31.46      4.52 o 
  -8   6   3        1.59        2.76      1.65 o 
  -7   6   3       49.68       54.71      3.75 o 
  -6   6   3       56.32       59.40      4.78 o 
  -5   6   3       77.60       81.57      6.49 o 
  -4   6   3      222.58      236.49      5.36 o 
  -3   6   3      480.87      505.09      8.52 o 
  -2   6   3      111.21      108.24      3.87 o 
  -1   6   3      202.88      200.23      8.95 o 
   0   6   3       30.33       24.33      1.99 o 
   1   6   3      202.50      216.45     12.75 o 
   2   6   3      111.05      105.01      4.05 o 
   3   6   3      481.15      478.23     15.02 o 
   4   6   3      222.75      238.09     12.64 o 
   5   6   3       77.54       78.84      4.38 o 
   6   6   3       56.41       58.03      3.13 o 
   7   6   3       49.59       50.13      3.57 o 
   8   6   3        1.58        0.64      1.96 o 
   9   6   3       31.22       29.75      4.32 o 
  10   6   3       28.07       26.91      4.08 o 
  11   6   3        1.06       -1.21      7.32 o 
 -10   7   3        0.35        2.98      2.01 o 
  -9   7   3        8.07       10.27      2.60 o 
  -8   7   3       29.77       33.29      4.93 o 
  -7   7   3       64.47       58.98      4.09 o 
  -6   7   3       40.85       36.35      3.43 o 
  -5   7   3       28.58       29.96      2.35 o 
  -4   7   3        7.68        8.89      1.98 o 
  -3   7   3        2.14        4.01      1.56 o 
  -2   7   3       41.80       38.55      2.72 o 
  -1   7   3       68.25       75.86      3.54 o 
   0   7   3        5.12        3.84      1.42 o 
   1   7   3       68.19       89.50     13.14 o 
   2   7   3       41.75       43.85      3.00 o 
   3   7   3        2.15        3.77      1.85 o 
   4   7   3        7.79        4.59      3.24 o 
   5   7   3       28.48       30.85      4.78 o 
   6   7   3       40.83       44.41      7.20 o 
   7   7   3       64.44       60.06      4.54 o 
   8   7   3       29.77       33.57      3.96 o 
   9   7   3        8.04       10.89      3.07 o 
  10   7   3        0.36        1.08      3.23 o 
  -9   8   3       12.52       19.58      7.53 o 
  -8   8   3       38.38       40.73      5.81 o 
  -7   8   3       53.81       51.31      9.37 o 
  -6   8   3        5.42        2.35      1.75 o 
  -5   8   3      385.51      387.30     10.08 o 
  -4   8   3       74.75       80.81      4.45 o 
  -3   8   3      513.14      509.95     15.59 o 
  -2   8   3      113.40      114.42      4.62 o 
  -1   8   3       79.39       87.39      4.07 o 
   0   8   3        7.89        9.28      1.93 o 
   1   8   3       79.37       81.85      5.32 o 
   2   8   3      113.12      115.86      4.99 o 
   3   8   3      513.03      505.64     11.87 o 
   4   8   3       74.59       78.79      4.78 o 
   5   8   3      385.68      383.13     10.45 o 
   6   8   3        5.43        1.57      3.45 o 
   7   8   3       53.82       45.46      6.07 o 
   8   8   3       38.37       39.87      5.83 o 
   9   8   3       12.54       21.28      4.71 o 
  -9   9   3        5.41        5.98      3.58 o 
  -8   9   3       21.27       21.66      3.50 o 
  -7   9   3        4.40        7.14      4.09 o 
  -6   9   3        0.02       -0.56      2.00 o 
  -5   9   3        7.87        3.78      2.34 o 
  -4   9   3      376.49      404.33     13.21 o 
  -3   9   3       79.67       85.79      4.53 o 
  -2   9   3      173.28      161.64      8.79 o 
  -1   9   3      130.47      128.78      5.28 o 
   0   9   3       47.26       53.73      4.65 o 
   1   9   3      130.33      125.93      5.37 o 
   2   9   3      173.40      166.76     14.97 o 
   3   9   3       79.78       83.24      5.03 o 
   4   9   3      376.33      372.45     10.64 o 
   5   9   3        7.88       13.20      3.03 o 
   6   9   3        0.02        3.47      2.90 o 
   7   9   3        4.41       18.09      5.09 o 
   8   9   3       21.23       18.99      4.90 o 
   9   9   3        5.39        9.09      3.76 o 
  -8  10   3        3.23        3.31      3.55 o 
  -7  10   3        0.52        5.74      3.74 o 
  -6  10   3        0.44       -4.36      2.90 o 
  -5  10   3       99.10       99.92      6.85 o 
  -4  10   3       15.19       14.21      2.83 o 
  -3  10   3       76.71       79.81      4.65 o 
  -2  10   3      113.12      126.74      8.82 o 
  -1  10   3       41.86       51.51      3.87 o 
   0  10   3      134.71      135.20      5.87 o 
   1  10   3       41.94       42.77      7.94 o 
   2  10   3      112.90      112.88      5.71 o 
   3  10   3       76.74       89.20      7.14 o 
   4  10   3       15.18        9.08      2.93 o 
   5  10   3       99.19      101.69      5.96 o 
   6  10   3        0.44        2.69      2.65 o 
   7  10   3        0.52       -0.14      2.71 o 
   8  10   3        3.24        4.74      4.72 o 
  -7  11   3        9.03        6.45      4.31 o 
  -6  11   3       14.19       17.38      5.21 o 
  -5  11   3       33.64       24.06      5.55 o 
  -4  11   3       50.32       36.22      3.93 o 
  -3  11   3        1.34        1.12      2.15 o 
  -2  11   3       13.86       13.72      2.91 o 
  -1  11   3        0.45       -1.76      2.03 o 
   0  11   3        5.62       13.11      2.93 o 
   1  11   3        0.46       -0.90      2.16 o 
   2  11   3       13.89       13.20      3.07 o 
   3  11   3        1.34        1.06      2.50 o 
   4  11   3       50.36       48.99      4.69 o 
   5  11   3       33.67       41.55      4.67 o 
   6  11   3       14.15       16.22      3.66 o 
   7  11   3        9.05        9.72      3.41 o 
  -5  12   3        7.08        3.86      4.24 o 
  -4  12   3        8.46       10.95      4.40 o 
  -3  12   3       32.77       38.75      4.92 o 
  -2  12   3       10.54        7.55      2.84 o 
  -1  12   3       34.62       32.67      4.03 o 
   0  12   3        1.54        1.16      2.55 o 
   1  12   3       34.64       30.90      4.00 o 
   2  12   3       10.55        6.44      2.87 o 
   3  12   3       32.72       30.12      4.11 o 
   4  12   3        8.45       11.86      3.53 o 
   5  12   3        7.07       11.81      3.58 o 
  -3  13   3        9.78       10.18      5.25 o 
  -2  13   3       46.22       51.14      5.04 o 
  -1  13   3        3.65        2.89      4.13 o 
   0  13   3       32.97       33.38      6.81 o 
   1  13   3        3.65        3.71      7.38 o 
   2  13   3       46.29       55.78      6.08 o 
   3  13   3        9.77       14.89      3.66 o 
   0   0   4     3960.39     3763.20    107.77 o 
   1   0   4      200.01      189.96      2.99 o 
   2   0   4     9718.22     7843.41    162.47 o 
   3   0   4       76.81       79.66      1.38 o 
   4   0   4     1205.22     1184.05     10.78 o 
   5   0   4      296.47      363.48      4.14 o 
   6   0   4       59.13       65.18      2.27 o 
   7   0   4       53.47       53.93      2.40 o 
   8   0   4      977.60      949.82     14.44 o 
   9   0   4        2.70        1.17      1.73 o 
  10   0   4        1.75        0.41      1.84 o 
  11   0   4        0.22       -0.70      2.31 o 
  12   0   4        4.28        1.61      6.16 o 
 -12   1   4       10.35        8.82      3.89 o 
 -11   1   4        3.70        5.85      2.24 o 
 -10   1   4       18.82       19.99      2.20 o 
  -9   1   4       82.24       85.08      3.34 o 
  -8   1   4        6.47        7.12      1.55 o 
  -7   1   4      175.36      170.02      4.07 o 
  -6   1   4      188.90      200.66      3.40 o 
  -5   1   4      552.82      566.01      5.97 o 
  -4   1   4      712.35      734.92      7.19 o 
  -3   1   4     2743.29     2695.47     27.62 o 
  -2   1   4     4124.21     3909.51     39.60 o 
  -1   1   4    13494.41    10656.71    429.82 o 
   0   1   4    12845.58    10036.73    183.20 o 
   1   1   4    13495.28    10722.06    223.10 o 
   2   1   4     4126.38     3919.34     35.91 o 
   3   1   4     2740.20     2668.66     22.72 o 
   4   1   4      712.46      729.81      7.00 o 
   5   1   4      553.55      565.56      5.97 o 
   6   1   4      188.90      198.99      3.99 o 
   7   1   4      175.27      172.05      4.01 o 
   8   1   4        6.43        4.61      1.44 o 
   9   1   4       82.18       82.86      4.28 o 
  10   1   4       18.80       25.34      6.21 o 
  11   1   4        3.71        6.33      2.76 o 
  12   1   4       10.35       14.10      3.50 o 
 -12   2   4       13.24       16.53      2.91 o 
 -11   2   4       14.33       17.43      2.86 o 
 -10   2   4        3.33        6.40      1.71 o 
  -9   2   4       50.55       43.72      2.60 o 
  -8   2   4       20.85       21.97      1.87 o 
  -7   2   4       49.31       43.19      2.21 o 
  -6   2   4       82.10       75.98      2.10 o 
  -5   2   4       19.65       17.61      1.05 o 
  -4   2   4      944.95      981.10     11.33 o 
  -3   2   4      293.32      296.24      4.21 o 
  -2   2   4      122.43      129.84      2.33 o 
  -1   2   4     3967.71     3810.34     38.78 o 
   0   2   4    33723.63    22032.59    629.24 o 
   1   2   4     3970.79     3838.50     39.10 o 
   2   2   4      122.58      127.27      1.95 o 
   3   2   4      292.89      294.23      3.26 o 
   4   2   4      945.38      995.86      9.18 o 
   5   2   4       19.76       18.53      0.79 o 
   6   2   4       82.14       75.01      3.13 o 
   7   2   4       49.17       48.21      2.20 o 
   8   2   4       20.82       22.81      1.92 o 
   9   2   4       50.54       39.07      3.82 o 
  10   2   4        3.33        3.82      2.46 o 
  11   2   4       14.34       15.01      3.28 o 
  12   2   4       13.23       18.31      3.97 o 
 -11   3   4        6.04        8.46      3.19 o 
 -10   3   4       41.09       50.62      3.63 o 
  -9   3   4       32.95       37.31      2.53 o 
  -8   3   4       66.81       64.23      3.24 o 
  -7   3   4        4.31        5.04      1.28 o 
  -6   3   4      191.22      192.16      3.58 o 
  -5   3   4       59.88       69.36      3.01 o 
  -4   3   4       91.01      108.21      2.47 o 
  -3   3   4      739.59      776.24     10.13 o 
  -2   3   4      258.09      246.64      3.29 o 
  -1   3   4     1116.07     1114.86     11.04 o 
   0   3   4     5946.46     5727.42     57.66 o 
   1   3   4     1115.38     1117.31     12.46 o 
   2   3   4      257.83      247.08      3.78 o 
   3   3   4      737.78      778.80      7.44 o 
   4   3   4       90.76      110.32      1.84 o 
   5   3   4       60.10       69.93      1.86 o 
   6   3   4      191.13      189.14      4.00 o 
   7   3   4        4.32        3.51      1.06 o 
   8   3   4       66.76       67.64      4.43 o 
   9   3   4       32.99       47.17      6.46 o 
  10   3   4       41.14       44.43      4.47 o 
  11   3   4        6.04        3.69      2.74 o 
 -11   4   4        0.08        2.38      1.76 o 
 -10   4   4       16.06       20.63      2.23 o 
  -9   4   4       47.92       49.81      3.43 o 
  -8   4   4       19.58       21.92      5.50 o 
  -7   4   4      124.23      127.26      3.45 o 
  -6   4   4      142.68      155.81      4.20 o 
  -5   4   4      264.99      237.77      5.20 o 
  -4   4   4      250.45      263.34      5.34 o 
  -3   4   4      180.72      174.65      3.21 o 
  -2   4   4      114.27      103.39      2.30 o 
  -1   4   4     1188.33     1196.68     15.41 o 
   0   4   4      880.41      872.45     11.71 o 
   1   4   4     1187.91     1202.05     12.15 o 
   2   4   4      114.05      103.32      2.34 o 
   3   4   4      180.63      176.36      3.26 o 
   4   4   4      250.17      266.15      3.39 o 
   5   4   4      265.06      242.70      3.65 o 
   6   4   4      142.57      147.83      3.45 o 
   7   4   4      124.29      128.43      4.24 o 
   8   4   4       19.48       25.05      3.50 o 
   9   4   4       47.97       44.51      4.38 o 
  10   4   4       16.03       19.55      3.60 o 
  11   4   4        0.08        0.53      3.17 o 
 -11   5   4        7.28       14.40      2.49 o 
 -10   5   4        0.79        0.51      1.63 o 
  -9   5   4        3.80        4.20      1.68 o 
  -8   5   4       75.37       70.24      4.85 o 
  -7   5   4       77.22       89.74      3.49 o 
  -6   5   4       74.17       66.39      2.99 o 
  -5   5   4      216.77      206.67      6.33 o 
  -4   5   4      245.76      271.27     11.47 o 
  -3   5   4        0.85        3.32      1.38 o 
  -2   5   4      273.84      282.52      5.34 o 
  -1   5   4      293.91      348.29      5.94 o 
   0   5   4      162.14      190.35      3.98 o 
   1   5   4      294.73      357.97      6.12 o 
   2   5   4      274.07      292.40      5.40 o 
   3   5   4        0.85        2.08      0.74 o 
   4   5   4      245.63      267.69      6.13 o 
   5   5   4      217.31      205.98      5.56 o 
   6   5   4       74.29       78.14      4.85 o 
   7   5   4       77.37       86.07      7.39 o 
   8   5   4       75.32       64.38      4.71 o 
   9   5   4        3.81        4.83      4.24 o 
  10   5   4        0.78       -2.29      2.35 o 
  11   5   4        7.25        9.19      7.56 o 
 -11   6   4        0.44        2.40      2.07 o 
 -10   6   4       10.08       11.95      2.16 o 
  -9   6   4        3.47        1.62      1.55 o 
  -8   6   4       32.17       34.76      3.14 o 
  -7   6   4       55.60       49.78      3.07 o 
  -6   6   4       22.40       21.14      2.74 o 
  -5   6   4      123.56      137.60      4.11 o 
  -4   6   4      103.88      104.32      3.49 o 
  -3   6   4       79.29       76.14      2.84 o 
  -2   6   4       55.71       58.22      2.89 o 
  -1   6   4      127.29      134.99      4.30 o 
   0   6   4       44.80       50.06      5.86 o 
   1   6   4      127.00      133.35      4.47 o 
   2   6   4       55.55       61.32      6.66 o 
   3   6   4       79.18       77.64      5.36 o 
   4   6   4      103.99      103.02      3.59 o 
   5   6   4      123.48      128.13      5.60 o 
   6   6   4       22.34       22.39      3.06 o 
   7   6   4       55.71       44.77      4.13 o 
   8   6   4       32.13       37.96      4.03 o 
   9   6   4        3.47        0.56      2.25 o 
  10   6   4       10.09       13.71      3.29 o 
  11   6   4        0.44        4.82      2.86 o 
 -10   7   4        1.79        3.72      2.25 o 
  -9   7   4        1.92        4.53      2.04 o 
  -8   7   4        9.17        7.54      3.24 o 
  -7   7   4       25.68       26.22      2.57 o 
  -6   7   4        1.91        2.71      2.28 o 
  -5   7   4       93.95      104.96      4.02 o 
  -4   7   4      184.81      177.12      4.81 o 
  -3   7   4      254.19      242.60      6.85 o 
  -2   7   4       45.98       51.99      4.84 o 
  -1   7   4      480.10      514.12     10.56 o 
   0   7   4      244.27      245.75      6.74 o 
   1   7   4      480.27      496.61     10.74 o 
   2   7   4       45.99       51.56      7.53 o 
   3   7   4      253.70      252.00     12.98 o 
   4   7   4      184.84      178.56      7.06 o 
   5   7   4       93.86      105.63      7.69 o 
   6   7   4        1.92       -1.38      2.09 o 
   7   7   4       25.65       25.55      3.58 o 
   8   7   4        9.16       15.00      3.15 o 
   9   7   4        1.94        2.70      2.42 o 
  10   7   4        1.81        6.66      2.77 o 
  -9   8   4        1.87        4.86      2.35 o 
  -8   8   4       56.16       53.75      4.92 o 
  -7   8   4        4.25        5.04      3.23 o 
  -6   8   4       46.50       43.40     11.63 o 
  -5   8   4      271.14      261.90      7.85 o 
  -4   8   4      215.88      221.41      6.99 o 
  -3   8   4      318.46      312.18      8.22 o 
  -2   8   4       39.15       33.86      2.75 o 
  -1   8   4      203.83      212.57      6.33 o 
   0   8   4      204.25      195.46      8.52 o 
   1   8   4      204.11      204.06      7.52 o 
   2   8   4       39.03       30.40      3.28 o 
   3   8   4      318.55      310.09     11.67 o 
   4   8   4      215.90      219.13      5.82 o 
   5   8   4      271.22      253.16      8.31 o 
   6   8   4       46.55       43.94      6.02 o 
   7   8   4        4.26       -1.55      3.02 o 
   8   8   4       56.25       62.27      7.00 o 
   9   8   4        1.86        3.83      3.31 o 
  -9   9   4       21.75       28.13      3.97 o 
  -8   9   4       13.89       16.39      5.03 o 
  -7   9   4       28.47       22.27      3.42 o 
  -6   9   4       10.60       12.57      4.40 o 
  -5   9   4       76.86       90.03      8.94 o 
  -4   9   4      173.34      167.03      6.48 o 
  -3   9   4      252.41      250.92      7.65 o 
  -2   9   4       50.17       55.25      3.75 o 
  -1   9   4       64.97       65.40      5.16 o 
   0   9   4       25.94       22.18      2.72 o 
   1   9   4       64.99       62.00      4.90 o 
   2   9   4       50.34       48.09      3.85 o 
   3   9   4      252.49      254.78      8.30 o 
   4   9   4      173.48      182.73      7.18 o 
   5   9   4       76.77       89.70     10.98 o 
   6   9   4       10.63       10.65      5.56 o 
   7   9   4       28.48       35.25      6.09 o 
   8   9   4       13.90        9.47      4.59 o 
   9   9   4       21.77       33.87      6.09 o 
  -8  10   4        1.78        6.74      4.24 o 
  -7  10   4        3.99        2.93      3.90 o 
  -6  10   4       34.55       31.70      6.02 o 
  -5  10   4       19.90       24.14      5.19 o 
  -4  10   4       24.27       26.18      3.21 o 
  -3  10   4       22.53       17.90      2.88 o 
  -2  10   4       13.07       18.04      2.81 o 
  -1  10   4        1.23       -0.77      2.82 o 
   0  10   4       62.15       67.57      6.05 o 
   1  10   4        1.25       -2.56      1.71 o 
   2  10   4       13.06       18.98      3.20 o 
   3  10   4       22.56       16.55      3.19 o 
   4  10   4       24.28       27.96      3.66 o 
   5  10   4       19.94       22.28      3.64 o 
   6  10   4       34.61       44.88      4.57 o 
   7  10   4        3.97        3.66      2.80 o 
   8  10   4        1.79        3.34      3.43 o 
  -7  11   4        0.86       -0.99      3.86 o 
  -6  11   4       16.91       20.64      5.47 o 
  -5  11   4       88.54       84.31      7.78 o 
  -4  11   4       11.97       12.07      4.55 o 
  -3  11   4       91.59      100.25      6.08 o 
  -2  11   4        5.40        1.40      2.15 o 
  -1  11   4       75.42       74.26      4.87 o 
   0  11   4      180.36      155.20      6.55 o 
   1  11   4       75.45       73.99      4.82 o 
   2  11   4        5.39        0.01      5.26 o 
   3  11   4       91.67       97.17      5.79 o 
   4  11   4       11.97       19.09      3.72 o 
   5  11   4       88.46       88.73      5.87 o 
   6  11   4       16.86       23.08      8.52 o 
   7  11   4        0.85        2.60      4.14 o 
  -5  12   4       25.63       32.16      6.16 o 
  -4  12   4        7.85       -1.12      3.43 o 
  -3  12   4        7.51        5.26      2.77 o 
  -2  12   4        3.51        6.97      2.86 o 
  -1  12   4        3.27        3.15      2.68 o 
   0  12   4        1.11       -0.89      3.44 o 
   1  12   4        3.28       -1.15      2.48 o 
   2  12   4        3.49        0.01      2.36 o 
   3  12   4        7.48        9.22      3.07 o 
   4  12   4        7.83       -0.17      4.56 o 
   5  12   4       25.65       31.80      4.47 o 
  -3  13   4       24.35       21.56      5.38 o 
  -2  13   4        0.33       -0.43      3.02 o 
  -1  13   4       30.12       27.43      4.32 o 
   0  13   4       13.02       13.07      4.22 o 
   1  13   4       30.09       34.14      4.41 o 
   2  13   4        0.34       -0.92      3.32 o 
   3  13   4       24.35       19.11      3.94 o 
   1   0   5     8795.91     7261.87    105.89 o 
   2   0   5     2047.77     1923.28     19.94 o 
   3   0   5     3049.21     2850.29     26.38 o 
   4   0   5      848.39      882.76      8.37 o 
   5   0   5        0.98        1.84      0.59 o 
   6   0   5      263.53      279.52      4.14 o 
   7   0   5       24.52       21.80      1.69 o 
   8   0   5      273.18      294.03      6.13 o 
   9   0   5        0.69       -3.57      2.38 o 
  10   0   5        4.62        6.26      2.55 o 
  11   0   5        0.00       -3.06      2.04 o 
  12   0   5        0.17        3.14      2.55 o 
 -12   1   5        0.25        3.25      2.55 o 
 -11   1   5       13.80       14.19      3.14 o 
 -10   1   5       38.60       46.55      3.40 o 
  -9   1   5       34.14       31.82      2.28 o 
  -8   1   5       83.54       96.24      3.34 o 
  -7   1   5      358.49      324.24      6.25 o 
  -6   1   5       45.28       47.70      1.66 o 
  -5   1   5      299.63      322.40      3.96 o 
  -4   1   5     1405.40     1417.76     13.93 o 
  -3   1   5      165.85      192.97      3.05 o 
  -2   1   5      546.22      580.90      6.78 o 
  -1   1   5     8351.19     7453.10    172.77 o 
   0   1   5      749.61      730.66      8.11 o 
   1   1   5     8353.44     7382.82    114.30 o 
   2   1   5      545.96      570.63      6.81 o 
   3   1   5      165.95      191.00      2.35 o 
   4   1   5     1403.83     1405.91     12.63 o 
   5   1   5      299.05      320.48      3.81 o 
   6   1   5       45.16       46.05      1.97 o 
   7   1   5      358.44      331.77      5.85 o 
   8   1   5       83.41       86.60      3.85 o 
   9   1   5       34.07       33.33      5.24 o 
  10   1   5       38.64       34.02      3.84 o 
  11   1   5       13.80       13.04      3.13 o 
  12   1   5        0.25        2.19      2.64 o 
 -12   2   5        2.01        7.92      2.86 o 
 -11   2   5       21.99       24.27      3.01 o 
 -10   2   5       11.29       10.64      2.34 o 
  -9   2   5       53.87       60.38      2.95 o 
  -8   2   5      252.02      244.47      5.27 o 
  -7   2   5      188.50      191.47      4.32 o 
  -6   2   5      118.20      110.65      2.51 o 
  -5   2   5       26.84       30.04      1.38 o 
  -4   2   5      778.99      843.81     10.04 o 
  -3   2   5       14.65       16.76      0.96 o 
  -2   2   5      817.84      867.32      8.73 o 
  -1   2   5     2024.03     2041.75     21.30 o 
   0   2   5     3412.31     3345.32     30.71 o 
   1   2   5     2022.33     2050.14     21.53 o 
   2   2   5      817.87      867.41     10.26 o 
   3   2   5       14.67       16.35      0.69 o 
   4   2   5      778.42      852.76      8.08 o 
   5   2   5       26.85       31.28      1.04 o 
   6   2   5      118.36      113.42      2.89 o 
   7   2   5      188.34      190.82      4.19 o 
   8   2   5      252.02      234.23      7.74 o 
   9   2   5       53.87       61.25      6.31 o 
  10   2   5       11.31        8.39      2.68 o 
  11   2   5       22.02       29.29      4.08 o 
  12   2   5        2.01        2.13      2.64 o 
 -11   3   5        4.51        6.06      2.39 o 
 -10   3   5       12.55       14.88      2.05 o 
  -9   3   5       22.67       26.59      2.27 o 
  -8   3   5      100.48      104.73      3.47 o 
  -7   3   5       19.71       19.77      2.09 o 
  -6   3   5      112.58      112.88      3.41 o 
  -5   3   5       40.80       42.89      1.68 o 
  -4   3   5      364.76      398.02      5.95 o 
  -3   3   5      694.64      770.12      9.35 o 
  -2   3   5      922.73      949.55      9.71 o 
  -1   3   5      563.43      595.40      6.51 o 
   0   3   5     2272.05     2273.45     21.40 o 
   1   3   5      563.42      603.25      7.40 o 
   2   3   5      922.97      953.03     11.06 o 
   3   3   5      695.19      771.75      7.41 o 
   4   3   5      364.68      386.77      4.34 o 
   5   3   5       40.76       44.08      1.41 o 
   6   3   5      112.74      113.74      2.92 o 
   7   3   5       19.74       11.75      2.18 o 
   8   3   5      100.56       99.94      5.24 o 
   9   3   5       22.74       30.21      5.34 o 
  10   3   5       12.51       20.18      3.52 o 
  11   3   5        4.51        4.41      3.62 o 
 -11   4   5        5.83        6.64      2.73 o 
 -10   4   5       12.32       12.73      2.17 o 
  -9   4   5      139.72      138.32      4.72 o 
  -8   4   5       16.34       19.08      2.20 o 
  -7   4   5       24.57       29.23      1.90 o 
  -6   4   5       23.74       22.80      1.88 o 
  -5   4   5       48.78       48.82      3.52 o 
  -4   4   5       37.95       36.88      1.87 o 
  -3   4   5        3.07        3.26      0.64 o 
  -2   4   5     1303.87     1303.83     13.12 o 
  -1   4   5     1428.15     1436.58     18.13 o 
   0   4   5      801.23      845.85     10.03 o 
   1   4   5     1428.30     1429.81     14.32 o 
   2   4   5     1303.54     1303.50     14.86 o 
   3   4   5        3.08        3.94      0.77 o 
   4   4   5       37.93       39.81      1.36 o 
   5   4   5       48.90       53.95      1.89 o 
   6   4   5       23.73       18.95      1.83 o 
   7   4   5       24.68       25.74      3.15 o 
   8   4   5       16.36       21.91      4.89 o 
   9   4   5      139.68      127.43      8.13 o 
  10   4   5       12.32       13.68      3.35 o 
  11   4   5        5.81        3.21      2.65 o 
 -11   5   5        0.64        1.75      2.49 o 
 -10   5   5        1.73        1.76      1.52 o 
  -9   5   5        3.17        2.57      1.67 o 
  -8   5   5        0.30       -0.06      1.46 o 
  -7   5   5       84.35       83.29      5.03 o 
  -6   5   5      256.58      238.04      5.69 o 
  -5   5   5       26.71       25.11      1.99 o 
  -4   5   5      190.64      190.38      3.86 o 
  -3   5   5        7.13        7.25      0.84 o 
  -2   5   5       63.79       56.77      1.87 o 
  -1   5   5      988.51     1029.23     13.92 o 
   0   5   5        0.24        0.92      0.70 o 
   1   5   5      987.34     1035.62     12.28 o 
   2   5   5       63.80       54.01      1.94 o 
   3   5   5        7.07        8.13      1.20 o 
   4   5   5      190.23      192.55      3.94 o 
   5   5   5       26.52       24.02      1.88 o 
   6   5   5      256.58      229.32      7.68 o 
   7   5   5       84.38       83.80      9.41 o 
   8   5   5        0.30        2.34      2.02 o 
   9   5   5        3.18        9.07      4.75 o 
  10   5   5        1.73       -0.03      2.23 o 
  11   5   5        0.64       -0.66      3.45 o 
 -10   6   5        0.29        3.22      1.74 o 
  -9   6   5       11.87       14.83      2.24 o 
  -8   6   5       85.81       73.47      3.68 o 
  -7   6   5      106.50      110.10      4.22 o 
  -6   6   5      192.21      182.97      5.23 o 
  -5   6   5      378.30      368.09      6.35 o 
  -4   6   5      281.52      282.22      5.96 o 
  -3   6   5       32.77       29.37      2.77 o 
  -2   6   5      211.14      213.84      5.70 o 
  -1   6   5       31.19       29.50      1.79 o 
   0   6   5        1.11       10.80      7.20 o 
   1   6   5       31.09       28.16      1.76 o 
   2   6   5      211.23      228.07      4.29 o 
   3   6   5       32.76       30.26      1.69 o 
   4   6   5      281.26      281.81      6.19 o 
   5   6   5      378.31      356.38      9.87 o 
   6   6   5      191.82      180.16      7.03 o 
   7   6   5      106.36      112.69      5.95 o 
   8   6   5       85.79       86.72      5.42 o 
   9   6   5       11.86       14.25      6.50 o 
  10   6   5        0.30       -1.43      4.20 o 
 -10   7   5        0.11        1.76      1.79 o 
  -9   7   5       12.40       14.78      2.69 o 
  -8   7   5       13.32       19.88      4.37 o 
  -7   7   5       52.92       55.28      3.39 o 
  -6   7   5       55.97       55.65      5.25 o 
  -5   7   5       97.63       97.63      3.79 o 
  -4   7   5       35.81       40.70      2.70 o 
  -3   7   5       21.96       23.55      2.34 o 
  -2   7   5        9.93       11.36      1.73 o 
  -1   7   5       16.33       19.04      2.06 o 
   0   7   5      174.89      181.50      5.55 o 
   1   7   5       16.27       21.68      2.45 o 
   2   7   5        9.92        9.31      2.05 o 
   3   7   5       21.99       19.89      2.01 o 
   4   7   5       35.59       39.50      7.53 o 
   5   7   5       97.68       98.09      5.14 o 
   6   7   5       56.02       62.45      4.51 o 
   7   7   5       53.04       44.39      4.23 o 
   8   7   5       13.34       15.30      3.57 o 
   9   7   5       12.42       16.99      3.59 o 
  10   7   5        0.11       -0.25      5.06 o 
  -9   8   5        2.43        6.72      2.21 o 
  -8   8   5        6.27       14.15      4.40 o 
  -7   8   5       28.35       25.22      3.03 o 
  -6   8   5       18.68       20.06      2.51 o 
  -5   8   5       23.99       16.94      2.90 o 
  -4   8   5      129.21      138.78      5.43 o 
  -3   8   5      361.60      374.51     13.42 o 
  -2   8   5       16.03       21.03      2.36 o 
  -1   8   5        5.78        7.04      1.79 o 
   0   8   5      409.23      393.35      9.44 o 
   1   8   5        5.79        3.91      1.76 o 
   2   8   5       16.10       16.68      2.65 o 
   3   8   5      361.54      368.40      7.85 o 
   4   8   5      129.12      125.21      4.52 o 
   5   8   5       23.98       17.45      4.69 o 
   6   8   5       18.72       15.90      4.59 o 
   7   8   5       28.35       33.75      5.71 o 
   8   8   5        6.26        6.99      3.56 o 
   9   8   5        2.45        5.48      3.03 o 
  -9   9   5        2.60        5.27      2.65 o 
  -8   9   5        2.78        4.35      2.41 o 
  -7   9   5       30.33       29.73      3.10 o 
  -6   9   5       13.38        9.97      6.31 o 
  -5   9   5       34.50       32.82      5.19 o 
  -4   9   5      131.31      137.39      5.79 o 
  -3   9   5      537.72      532.85     21.15 o 
  -2   9   5       57.63       57.14      3.74 o 
  -1   9   5      107.27      100.23      4.69 o 
   0   9   5        0.01        0.85      1.58 o 
   1   9   5      107.21       98.00      4.78 o 
   2   9   5       57.54       52.59      4.08 o 
   3   9   5      537.86      531.69     10.28 o 
   4   9   5      131.22      131.26      4.79 o 
   5   9   5       34.56       34.42      3.93 o 
   6   9   5       13.41       10.16      2.94 o 
   7   9   5       30.29       36.54      5.95 o 
   8   9   5        2.77        6.14      4.52 o 
   9   9   5        2.59        0.60      4.09 o 
  -8  10   5        9.48       11.38      4.69 o 
  -7  10   5       15.75       14.87      3.36 o 
  -6  10   5        8.42       10.84      3.10 o 
  -5  10   5        0.52       -0.48      3.43 o 
  -4  10   5       14.94       16.04      4.28 o 
  -3  10   5       42.57       41.40      3.68 o 
  -2  10   5       27.13       24.79      3.82 o 
  -1  10   5       14.28       13.29      2.71 o 
   0  10   5       14.44       14.64      4.21 o 
   1  10   5       14.20       16.46      5.61 o 
   2  10   5       27.15       27.72      5.52 o 
   3  10   5       42.47       40.56      4.40 o 
   4  10   5       14.93       22.91      3.57 o 
   5  10   5        0.52        0.01      2.55 o 
   6  10   5        8.42        5.31      4.49 o 
   7  10   5       15.79       13.19      3.38 o 
   8  10   5        9.49       15.23      3.56 o 
  -6  11   5        7.51       14.03      5.21 o 
  -5  11   5        1.92        1.93      3.40 o 
  -4  11   5       63.59       67.05      7.28 o 
  -3  11   5        0.55       -2.67      2.98 o 
  -2  11   5       23.96       31.58      3.57 o 
  -1  11   5       21.96       18.93      3.46 o 
   0  11   5        2.27        2.37      2.42 o 
   1  11   5       22.01       20.10      3.34 o 
   2  11   5       23.87       28.12      3.72 o 
   3  11   5        0.55       -1.55      3.01 o 
   4  11   5       63.72       70.50      6.49 o 
   5  11   5        1.91        1.22      7.55 o 
   6  11   5        7.52        6.16      6.02 o 
  -5  12   5       22.12       12.47      5.05 o 
  -4  12   5       14.76        4.38      4.14 o 
  -3  12   5       19.34       14.69      4.62 o 
  -2  12   5       18.00       14.78      4.62 o 
  -1  12   5       13.04       14.30      3.27 o 
   0  12   5        1.46        3.68      2.75 o 
   1  12   5       13.01       13.57      3.44 o 
   2  12   5       17.98       22.07      3.78 o 
   3  12   5       19.31       22.89      7.07 o 
   4  12   5       14.75       17.91      3.96 o 
   5  12   5       22.12       18.55      4.06 o 
  -2  13   5        8.07        2.59      3.64 o 
  -1  13   5        0.94       -3.55      2.72 o 
   0  13   5        0.81       -0.61      2.96 o 
   1  13   5        0.95       -1.22      2.66 o 
   2  13   5        8.05        9.64      2.55 o 
   0   0   6    10278.09     8560.22    158.47 o 
   1   0   6      329.08      314.91      5.61 o 
   2   0   6      342.24      358.10      4.49 o 
   3   0   6     1578.08     1680.94     16.11 o 
   4   0   6     2255.20     2238.28     23.48 o 
   5   0   6        1.54        4.60      1.40 o 
   6   0   6        6.26        9.97      0.95 o 
   7   0   6       63.64       49.29      2.65 o 
   8   0   6      163.28      136.09      4.62 o 
   9   0   6        1.25       -1.94      1.84 o 
  10   0   6        1.06        0.44      3.34 o 
  11   0   6        0.00        0.78      2.06 o 
  12   0   6        4.23        6.77      2.69 o 
 -12   1   6        0.20       -1.08      2.44 o 
 -11   1   6        4.52        5.52      2.52 o 
 -10   1   6        9.17        9.14      2.98 o 
  -9   1   6       39.42       35.18      2.94 o 
  -8   1   6      151.10      145.92      4.86 o 
  -7   1   6      493.03      481.96      7.59 o 
  -6   1   6      119.99      124.18      3.56 o 
  -5   1   6       79.83      100.06      2.12 o 
  -4   1   6      389.49      397.67      5.41 o 
  -3   1   6      959.54      946.25     10.75 o 
  -2   1   6      395.42      437.26      5.47 o 
  -1   1   6     1345.31     1265.54     14.69 o 
   0   1   6     1417.01     1371.17     14.54 o 
   1   1   6     1344.54     1246.49     13.57 o 
   2   1   6      396.40      430.93      5.52 o 
   3   1   6      959.84      948.34      9.51 o 
   4   1   6      389.74      397.64      4.32 o 
   5   1   6       79.66       95.97      2.06 o 
   6   1   6      119.83      121.02      4.04 o 
   7   1   6      492.94      476.33      9.03 o 
   8   1   6      151.03      134.18      5.79 o 
   9   1   6       39.42       34.17      3.58 o 
  10   1   6        9.18        7.54      2.56 o 
  11   1   6        4.53        2.68      4.49 o 
  12   1   6        0.20        1.57      2.58 o 
 -11   2   6        7.92        9.34      2.70 o 
 -10   2   6       20.78       21.74      2.72 o 
  -9   2   6       72.81       70.72      4.34 o 
  -8   2   6      171.12      182.36      4.68 o 
  -7   2   6       95.95       85.94      3.29 o 
  -6   2   6       45.54       41.37      1.60 o 
  -5   2   6      158.61      159.78      3.25 o 
  -4   2   6      240.92      260.05      4.15 o 
  -3   2   6      167.39      184.70      3.21 o 
  -2   2   6      669.53      675.29      8.08 o 
  -1   2   6       58.55       70.96      1.39 o 
   0   2   6     1307.49     1360.69     13.14 o 
   1   2   6       58.34       71.07      2.00 o 
   2   2   6      669.93      664.24      8.06 o 
   3   2   6      167.87      189.07      2.70 o 
   4   2   6      241.08      256.81      3.17 o 
   5   2   6      158.57      153.73      2.37 o 
   6   2   6       45.56       41.62      2.39 o 
   7   2   6       95.94       97.15      6.16 o 
   8   2   6      171.39      169.40      6.63 o 
   9   2   6       72.79       70.70      4.64 o 
  10   2   6       20.81       18.39      3.19 o 
  11   2   6        7.91        2.12      2.88 o 
 -11   3   6        9.28       10.55      3.32 o 
 -10   3   6       23.30       21.30      4.68 o 
  -9   3   6       65.40       71.13      3.47 o 
  -8   3   6       12.82       11.26      1.86 o 
  -7   3   6       62.16       51.15      2.71 o 
  -6   3   6       18.64       19.21      1.34 o 
  -5   3   6       99.36      101.11      2.58 o 
  -4   3   6      218.81      211.15      3.81 o 
  -3   3   6      210.87      233.60      3.34 o 
  -2   3   6       56.34       54.26      1.36 o 
  -1   3   6      269.99      283.23      4.07 o 
   0   3   6       14.87       13.83      0.79 o 
   1   3   6      269.43      283.48      4.23 o 
   2   3   6       56.28       58.25      1.73 o 
   3   3   6      210.63      235.45      3.91 o 
   4   3   6      219.00      212.04      2.83 o 
   5   3   6       99.27      100.40      2.11 o 
   6   3   6       18.51       16.65      2.34 o 
   7   3   6       62.15       51.41      3.85 o 
   8   3   6       12.79       15.06      5.49 o 
   9   3   6       65.40       71.94      7.47 o 
  10   3   6       23.28       31.63      4.84 o 
  11   3   6        9.28       10.93      3.22 o 
 -11   4   6        3.22        5.02      2.63 o 
 -10   4   6       43.66       52.57      4.39 o 
  -9   4   6       38.46       44.37      3.07 o 
  -8   4   6      153.24      156.47      4.92 o 
  -7   4   6       64.25       68.63      2.65 o 
  -6   4   6       31.58       35.36      2.99 o 
  -5   4   6        7.41        9.98      1.13 o 
  -4   4   6       64.10       77.45      2.69 o 
  -3   4   6      181.01      185.97      3.06 o 
  -2   4   6      549.92      539.58      6.34 o 
  -1   4   6     2693.23     2755.38     28.88 o 
   0   4   6      115.04      101.73      2.39 o 
   1   4   6     2692.90     2740.07     29.15 o 
   2   4   6      550.34      536.96      7.26 o 
   3   4   6      180.73      185.85      3.57 o 
   4   4   6       64.19       80.20      2.29 o 
   5   4   6        7.48        8.42      1.23 o 
   6   4   6       31.48       29.41      2.97 o 
   7   4   6       64.15       71.43      4.53 o 
   8   4   6      153.03      149.86     11.32 o 
   9   4   6       38.38       39.43      4.18 o 
  10   4   6       43.61       46.07      4.67 o 
  11   4   6        3.22        0.70      5.71 o 
 -11   5   6        1.01        0.94      2.37 o 
 -10   5   6        2.36        4.44      2.48 o 
  -9   5   6        2.02        3.20      1.74 o 
  -8   5   6       28.38       27.70      2.54 o 
  -7   5   6      119.57      104.79      3.92 o 
  -6   5   6       89.45      100.06      3.67 o 
  -5   5   6       31.88       32.48      2.29 o 
  -4   5   6      103.74      112.04      2.62 o 
  -3   5   6       53.53       57.56      1.79 o 
  -2   5   6      730.64      719.70     10.12 o 
  -1   5   6      219.43      202.73      3.72 o 
   0   5   6       29.27       35.80      1.60 o 
   1   5   6      219.13      202.87      3.84 o 
   2   5   6      730.99      717.44      9.31 o 
   3   5   6       53.42       58.72      2.08 o 
   4   5   6      103.56      113.43      2.90 o 
   5   5   6       31.91       32.56      3.07 o 
   6   5   6       89.50       91.71      5.49 o 
   7   5   6      119.45      103.87      5.57 o 
   8   5   6       28.44       22.44      3.51 o 
   9   5   6        2.02        1.57      2.29 o 
  10   5   6        2.35        2.98      2.46 o 
  11   5   6        1.01        4.58      2.61 o 
 -10   6   6        9.29        8.09      3.47 o 
  -9   6   6        0.62        1.04      2.41 o 
  -8   6   6       70.62       65.49      5.88 o 
  -7   6   6      169.21      165.84      5.21 o 
  -6   6   6        4.96        6.52      1.79 o 
  -5   6   6      249.71      238.63      5.99 o 
  -4   6   6      375.88      380.04      6.33 o 
  -3   6   6        3.77        3.11      0.92 o 
  -2   6   6       82.10       78.49      2.35 o 
  -1   6   6      221.48      231.25      4.29 o 
   0   6   6     2202.21     2225.55     24.45 o 
   1   6   6      221.08      234.11      4.39 o 
   2   6   6       82.10       77.13      2.49 o 
   3   6   6        3.71        4.14      1.01 o 
   4   6   6      375.78      374.76      6.25 o 
   5   6   6      249.55      237.49      5.67 o 
   6   6   6        5.02        4.22      2.64 o 
   7   6   6      169.39      165.44      7.14 o 
   8   6   6       70.49       67.84      5.17 o 
   9   6   6        0.61       -1.93      2.42 o 
  10   6   6        9.28       10.39      3.12 o 
 -10   7   6        0.93        5.02      1.99 o 
  -9   7   6        3.01        3.02      1.75 o 
  -8   7   6        8.48       10.96      2.59 o 
  -7   7   6        4.09       10.94      2.14 o 
  -6   7   6      174.88      182.21      5.63 o 
  -5   7   6      173.66      174.84      5.24 o 
  -4   7   6      121.11      113.28      4.40 o 
  -3   7   6       24.20       21.96      1.93 o 
  -2   7   6       44.93       43.48      2.36 o 
  -1   7   6       74.12       70.23      2.83 o 
   0   7   6       18.89       21.70      1.84 o 
   1   7   6       74.22       72.50      2.52 o 
   2   7   6       44.92       42.95      2.31 o 
   3   7   6       24.24       23.24      3.50 o 
   4   7   6      121.26      117.21      4.11 o 
   5   7   6      173.86      171.20      6.90 o 
   6   7   6      174.94      193.68      7.44 o 
   7   7   6        4.09       11.57      3.83 o 
   8   7   6        8.49        6.90      2.85 o 
   9   7   6        3.02       -1.19      2.52 o 
  10   7   6        0.95        2.33      3.96 o 
  -9   8   6        3.58        4.23      1.90 o 
  -8   8   6       22.34       20.98      3.28 o 
  -7   8   6       23.86       21.97      2.72 o 
  -6   8   6        2.17       -1.46      1.61 o 
  -5   8   6       44.86       48.06      3.96 o 
  -4   8   6      206.89      204.38      7.05 o 
  -3   8   6      242.91      254.88      6.17 o 
  -2   8   6       23.24       27.77      2.61 o 
  -1   8   6       47.81       50.63      3.24 o 
   0   8   6        1.04        1.63      1.19 o 
   1   8   6       47.83       49.39      3.04 o 
   2   8   6       23.10       25.61      2.29 o 
   3   8   6      242.88      244.70      6.29 o 
   4   8   6      206.98      189.85      5.46 o 
   5   8   6       44.82       41.15      5.47 o 
   6   8   6        2.18        6.74      3.64 o 
   7   8   6       23.87       25.85      6.15 o 
   8   8   6       22.35       19.88      3.86 o 
   9   8   6        3.59        1.73      2.85 o 
  -8   9   6        5.25        8.54      2.70 o 
  -7   9   6        4.31        4.81      2.24 o 
  -6   9   6       55.76       53.13      6.21 o 
  -5   9   6       50.12       44.51     11.47 o 
  -4   9   6      113.50      119.64      5.72 o 
  -3   9   6       39.51       44.60      3.51 o 
  -2   9   6       85.16       79.42      4.30 o 
  -1   9   6      133.88      129.82      5.32 o 
   0   9   6       15.04        9.61      2.26 o 
   1   9   6      133.97      127.04      4.51 o 
   2   9   6       85.08       82.40      3.84 o 
   3   9   6       39.55       43.51      3.02 o 
   4   9   6      113.33      117.66      4.61 o 
   5   9   6       50.15       42.26      4.24 o 
   6   9   6       55.86       61.18      8.54 o 
   7   9   6        4.35       12.71      4.64 o 
   8   9   6        5.24       10.73      4.83 o 
  -7  10   6        3.84        1.98      2.76 o 
  -6  10   6       17.36       15.48      3.48 o 
  -5  10   6       20.43       20.24      3.46 o 
  -4  10   6       24.89       26.93      3.67 o 
  -3  10   6       46.77       59.10      6.26 o 
  -2  10   6      111.55      105.22      5.12 o 
  -1  10   6       96.86       99.50      5.13 o 
   0  10   6        2.75        0.45      2.01 o 
   1  10   6       96.78       98.28      5.33 o 
   2  10   6      111.53      103.95      4.35 o 
   3  10   6       46.81       53.02      3.54 o 
   4  10   6       24.89       25.79      3.75 o 
   5  10   6       20.45       20.36      6.07 o 
   6  10   6       17.42       16.19      3.69 o 
   7  10   6        3.85        0.96      6.82 o 
  -6  11   6       17.69       20.69      3.74 o 
  -5  11   6       31.06       39.89      6.09 o 
  -4  11   6       36.29       37.40      4.27 o 
  -3  11   6       19.99       19.04      4.55 o 
  -2  11   6       35.90       42.61      5.76 o 
  -1  11   6        9.88       15.87      4.07 o 
   0  11   6        0.97       -1.73      3.14 o 
   1  11   6        9.91       12.09      3.75 o 
   2  11   6       35.87       38.25      3.80 o 
   3  11   6       20.01       16.04      2.57 o 
   4  11   6       36.26       31.88      4.34 o 
   5  11   6       31.01       36.32      4.42 o 
   6  11   6       17.66       13.74      7.02 o 
  -5  12   6       15.41       13.29      3.73 o 
  -4  12   6       15.07       13.58      3.72 o 
  -3  12   6        1.48       -3.52      2.34 o 
  -2  12   6       10.51        9.83      2.66 o 
  -1  12   6        6.98       11.16      2.68 o 
   0  12   6        2.88        2.28      1.97 o 
   1  12   6        6.95       11.69      2.46 o 
   2  12   6       10.48       11.56      2.60 o 
   3  12   6        1.46        1.39      1.92 o 
   4  12   6       15.08        8.20      3.29 o 
   5  12   6       15.41       20.62      4.08 o 
  -2  13   6       26.39       32.54      4.30 o 
  -1  13   6        6.85        8.74      2.97 o 
   0  13   6       14.38       16.91      2.91 o 
   1  13   6        6.87        9.53      2.72 o 
   2  13   6       26.33       27.89      3.34 o 
   1   0   7     1034.21      928.71     10.22 o 
   2   0   7      668.97      634.20      7.36 o 
   3   0   7      213.00      179.99      2.64 o 
   4   0   7       89.78       87.93      1.88 o 
   5   0   7     2813.84     2919.71     27.60 o 
   6   0   7       16.23       16.98      1.15 o 
   7   0   7      159.54      163.66      4.75 o 
   8   0   7      104.77       97.50      4.91 o 
   9   0   7       11.71        7.05      2.31 o 
  10   0   7        0.08        3.29      2.10 o 
  11   0   7       10.02       14.86      3.21 o 
 -11   1   7        7.69       10.65      2.92 o 
 -10   1   7        0.66       -0.52      2.63 o 
  -9   1   7       11.58       15.31      2.23 o 
  -8   1   7       35.81       43.33      2.84 o 
  -7   1   7      120.65      109.32      4.72 o 
  -6   1   7       10.47       11.35      1.16 o 
  -5   1   7      647.74      656.57      7.53 o 
  -4   1   7      637.33      675.45      8.28 o 
  -3   1   7      734.95      744.76      8.79 o 
  -2   1   7       36.40       30.38      1.13 o 
  -1   1   7      119.44      127.25      3.61 o 
   0   1   7       22.42       20.20      0.94 o 
   1   1   7      119.60      130.24      2.51 o 
   2   1   7       36.59       31.16      1.17 o 
   3   1   7      735.09      735.66      8.89 o 
   4   1   7      637.17      668.35      7.29 o 
   5   1   7      647.86      656.60      6.73 o 
   6   1   7       10.51       13.67      2.66 o 
   7   1   7      120.62      106.62      4.91 o 
   8   1   7       35.85       39.26      3.49 o 
   9   1   7       11.58        9.37      4.11 o 
  10   1   7        0.66        1.97      2.17 o 
  11   1   7        7.69       14.12      3.29 o 
 -11   2   7        3.11        4.10      2.49 o 
 -10   2   7       18.67       19.12      3.10 o 
  -9   2   7       49.10       45.73      3.94 o 
  -8   2   7       38.42       32.08      3.17 o 
  -7   2   7       14.43       14.96      1.77 o 
  -6   2   7      111.27      102.32      2.38 o 
  -5   2   7       47.21       47.90      1.80 o 
  -4   2   7      538.50      550.25      7.32 o 
  -3   2   7      810.00      860.22     10.24 o 
  -2   2   7      374.76      351.13      4.95 o 
  -1   2   7        8.03        5.94      0.97 o 
   0   2   7     1877.73     1913.19     18.14 o 
   1   2   7        8.13        7.31      1.01 o 
   2   2   7      375.27      352.73      4.95 o 
   3   2   7      810.39      867.13     11.95 o 
   4   2   7      537.93      566.68      6.38 o 
   5   2   7       47.09       50.35      1.54 o 
   6   2   7      111.33      100.98      4.42 o 
   7   2   7       14.50       21.51      2.69 o 
   8   2   7       38.40       40.54      8.79 o 
   9   2   7       49.00       40.73      4.00 o 
  10   2   7       18.66       23.03      4.90 o 
  11   2   7        3.10        8.29      2.96 o 
 -11   3   7       23.55       30.14      6.43 o 
 -10   3   7        4.87        9.71      2.59 o 
  -9   3   7       75.01       72.82      4.59 o 
  -8   3   7       66.34       68.27      3.30 o 
  -7   3   7        2.30        3.27      1.41 o 
  -6   3   7       37.78       43.86      2.45 o 
  -5   3   7       88.83       83.68      2.38 o 
  -4   3   7       95.15      101.06      2.61 o 
  -3   3   7      374.03      364.39      4.61 o 
  -2   3   7       33.37       39.84      2.29 o 
  -1   3   7     2697.93     2718.87     25.53 o 
   0   3   7      437.63      429.68      5.11 o 
   1   3   7     2696.18     2734.81     28.76 o 
   2   3   7       33.42       34.03      1.48 o 
   3   3   7      373.94      370.10      5.44 o 
   4   3   7       94.86      104.29      2.55 o 
   5   3   7       88.84       84.91      2.32 o 
   6   3   7       37.81       38.45      3.52 o 
   7   3   7        2.33        2.07      1.73 o 
   8   3   7       66.22       63.33      4.46 o 
   9   3   7       74.99       77.57      5.41 o 
  10   3   7        4.86        8.10      2.82 o 
  11   3   7       23.51       28.46      4.23 o 
 -11   4   7        8.38       12.12      5.45 o 
 -10   4   7       39.77       37.33      8.56 o 
  -9   4   7       84.90       78.75      4.80 o 
  -8   4   7      199.35      195.35      5.54 o 
  -7   4   7      142.37      143.96      4.34 o 
  -6   4   7       28.66       28.06      1.77 o 
  -5   4   7       51.44       48.10      2.00 o 
  -4   4   7       71.59       73.79      1.93 o 
  -3   4   7       93.16       91.61      2.07 o 
  -2   4   7      535.49      559.01      6.65 o 
  -1   4   7     1230.86     1299.79     13.24 o 
   0   4   7     1168.63     1214.84     12.42 o 
   1   4   7     1229.22     1305.05     14.92 o 
   2   4   7      535.80      582.89     13.50 o 
   3   4   7       93.29       96.00      2.54 o 
   4   4   7       71.52       73.06      2.29 o 
   5   4   7       51.53       51.74      3.25 o 
   6   4   7       28.56       28.56      3.07 o 
   7   4   7      142.49      144.35      6.18 o 
   8   4   7      199.34      189.79      7.53 o 
   9   4   7       85.00       83.11      5.53 o 
  10   4   7       39.80       35.48      4.28 o 
  11   4   7        8.36       14.95      4.40 o 
 -11   5   7        4.81        1.45      3.52 o 
 -10   5   7        4.41        2.09      2.38 o 
  -9   5   7       40.91       49.53      4.17 o 
  -8   5   7       81.31       80.40      3.73 o 
  -7   5   7       42.89       47.79      2.89 o 
  -6   5   7        9.49       10.86      2.27 o 
  -5   5   7      407.98      395.68      6.52 o 
  -4   5   7       95.15       95.53      2.84 o 
  -3   5   7       39.20       43.35      1.80 o 
  -2   5   7      277.60      278.68      4.19 o 
  -1   5   7      123.74      126.21      2.87 o 
   0   5   7      100.72       86.44      2.42 o 
   1   5   7      124.09      121.00      3.12 o 
   2   5   7      277.46      279.23      4.84 o 
   3   5   7       39.26       44.24      1.90 o 
   4   5   7       95.19      101.97      6.42 o 
   5   5   7      408.12      396.00      7.55 o 
   6   5   7        9.49        7.78      2.52 o 
   7   5   7       42.88       46.53      4.67 o 
   8   5   7       81.21       85.95     13.00 o 
   9   5   7       40.87       38.52      4.46 o 
  10   5   7        4.41        4.49      2.66 o 
  11   5   7        4.80        1.22      2.61 o 
 -10   6   7        2.09        1.59      2.37 o 
  -9   6   7       10.90       11.44      2.79 o 
  -8   6   7       40.80       41.65      6.62 o 
  -7   6   7      168.93      156.11      5.06 o 
  -6   6   7      257.19      252.19      6.34 o 
  -5   6   7       85.87       84.05      3.65 o 
  -4   6   7      353.00      339.36      6.01 o 
  -3   6   7      204.24      193.25      4.90 o 
  -2   6   7      147.15      154.81      3.42 o 
  -1   6   7      521.21      545.50      7.68 o 
   0   6   7      577.19      585.09      8.20 o 
   1   6   7      521.65      532.44      7.76 o 
   2   6   7      146.90      148.13      3.14 o 
   3   6   7      204.07      197.52      4.18 o 
   4   6   7      353.03      339.12      5.92 o 
   5   6   7       86.04       86.21      4.31 o 
   6   6   7      257.31      246.75      8.39 o 
   7   6   7      169.07      142.42     16.35 o 
   8   6   7       40.80       41.95      4.42 o 
   9   6   7       10.89       11.21      3.33 o 
  10   6   7        2.11       10.06      3.54 o 
 -10   7   7        1.96        3.39      2.55 o 
  -9   7   7        0.36       -0.37      1.62 o 
  -8   7   7        8.35       13.62      3.67 o 
  -7   7   7       35.82       36.18      3.06 o 
  -6   7   7       81.99       83.37      3.96 o 
  -5   7   7       80.56       75.38      3.68 o 
  -4   7   7       48.54       52.97      3.52 o 
  -3   7   7      282.00      276.29      7.89 o 
  -2   7   7        8.68        8.65      1.23 o 
  -1   7   7        5.08        8.80      1.45 o 
   0   7   7        0.66        2.28      1.60 o 
   1   7   7        5.07        6.35      1.22 o 
   2   7   7        8.65        7.73      1.23 o 
   3   7   7      282.06      273.11      5.27 o 
   4   7   7       48.47       48.75      2.41 o 
   5   7   7       80.49       79.10      5.26 o 
   6   7   7       82.04       82.37      5.09 o 
   7   7   7       35.85       42.48      4.31 o 
   8   7   7        8.34        5.64      2.88 o 
   9   7   7        0.36       -0.83      2.88 o 
  10   7   7        1.97        4.74      3.46 o 
  -9   8   7       18.48       15.50      3.11 o 
  -8   8   7       17.43       19.03      3.33 o 
  -7   8   7       24.37       23.46      2.74 o 
  -6   8   7       26.28       26.38      2.80 o 
  -5   8   7       90.23       89.98      4.40 o 
  -4   8   7       75.72       79.95      7.19 o 
  -3   8   7      339.31      356.44      9.55 o 
  -2   8   7       50.73       44.12      4.89 o 
  -1   8   7      210.41      207.64      5.49 o 
   0   8   7       51.57       44.13      3.15 o 
   1   8   7      210.51      200.73      5.41 o 
   2   8   7       50.60       46.88      2.94 o 
   3   8   7      339.01      346.04      8.35 o 
   4   8   7       75.56       80.44      3.70 o 
   5   8   7       90.43       82.14      7.33 o 
   6   8   7       26.26       24.02      3.49 o 
   7   8   7       24.29       31.96      4.11 o 
   8   8   7       17.40       28.59      5.90 o 
   9   8   7       18.44       16.56      3.56 o 
  -8   9   7        0.94        4.59      2.44 o 
  -7   9   7        2.33       -0.70      1.88 o 
  -6   9   7       13.52        9.94      3.06 o 
  -5   9   7        5.13        7.10      2.65 o 
  -4   9   7       28.02       30.90      4.39 o 
  -3   9   7       25.01       23.70      3.19 o 
  -2   9   7      244.72      233.11     12.91 o 
  -1   9   7       59.21       54.21      3.10 o 
   0   9   7       11.94       14.49      2.02 o 
   1   9   7       59.07       53.06      3.18 o 
   2   9   7      244.88      236.91      6.38 o 
   3   9   7       24.92       29.01      3.01 o 
   4   9   7       28.08       25.85      2.64 o 
   5   9   7        5.11        3.44      2.58 o 
   6   9   7       13.50       14.01      3.34 o 
   7   9   7        2.33        2.81      3.62 o 
   8   9   7        0.95        2.33      3.71 o 
  -7  10   7       21.76       26.98      6.14 o 
  -6  10   7        7.83        7.17      3.04 o 
  -5  10   7       11.40       14.47      3.32 o 
  -4  10   7       63.19       56.15      4.54 o 
  -3  10   7      153.81      140.28      6.41 o 
  -2  10   7       36.82       34.25      3.68 o 
  -1  10   7       44.24       43.31      3.45 o 
   0  10   7        0.69        1.66      1.65 o 
   1  10   7       44.14       45.36      3.50 o 
   2  10   7       36.71       33.56      2.94 o 
   3  10   7      153.77      148.22      5.31 o 
   4  10   7       63.17       61.66      4.95 o 
   5  10   7       11.39        8.46      3.18 o 
   6  10   7        7.85       10.76      6.13 o 
   7  10   7       21.74       24.79      4.12 o 
  -6  11   7        6.12        3.01      2.92 o 
  -5  11   7       16.42       19.48      3.75 o 
  -4  11   7        2.27        3.77      6.19 o 
  -3  11   7        0.64        0.15      2.40 o 
  -2  11   7       21.46       24.25      3.39 o 
  -1  11   7       18.95       23.41      4.11 o 
   0  11   7        5.80        3.65      1.78 o 
   1  11   7       18.90       18.84      2.64 o 
   2  11   7       21.51       16.71      2.63 o 
   3  11   7        0.64        2.30      1.95 o 
   4  11   7        2.26        5.97      3.18 o 
   5  11   7       16.42       15.66      3.71 o 
   6  11   7        6.11        4.99      3.27 o 
  -4  12   7        4.61        4.53      3.05 o 
  -3  12   7       10.69       11.20      4.55 o 
  -2  12   7        5.57        2.36      2.46 o 
  -1  12   7        6.77        7.68      2.62 o 
   0  12   7        2.30       -2.88      1.92 o 
   1  12   7        6.78       11.07      3.06 o 
   2  12   7        5.59        5.84      2.35 o 
   3  12   7       10.68       13.62      2.67 o 
   4  12   7        4.60        2.41      3.07 o 
  -1  13   7        3.22        0.67      2.47 o 
   0  13   7        3.68        7.89      2.90 o 
   1  13   7        3.21        3.98      2.55 o 
   0   0   8     1178.51     1115.73     18.39 o 
   1   0   8      418.54      421.87      5.27 o 
   2   0   8        6.10        6.78      0.63 o 
   3   0   8     3463.12     3566.51     36.59 o 
   4   0   8      839.66      931.13     10.18 o 
   5   0   8      326.20      379.13      5.69 o 
   6   0   8      229.39      225.76      4.96 o 
   7   0   8      110.35       89.10      4.42 o 
   8   0   8       33.92       29.05      3.23 o 
   9   0   8        1.84       -1.02      1.73 o 
  10   0   8       20.14       19.56      3.14 o 
  11   0   8        3.35        9.60      3.25 o 
 -11   1   8        7.70       10.80      3.42 o 
 -10   1   8        5.86        9.20      2.74 o 
  -9   1   8       66.94       60.21      4.20 o 
  -8   1   8       20.45       22.61      2.87 o 
  -7   1   8      166.43      150.90      5.79 o 
  -6   1   8      147.19      155.32      4.08 o 
  -5   1   8      222.95      214.66      3.45 o 
  -4   1   8      120.37      127.13      2.67 o 
  -3   1   8      101.56       97.36      2.21 o 
  -2   1   8      350.81      409.83      5.40 o 
  -1   1   8      197.10      196.66      3.15 o 
   0   1   8        9.03       11.19      0.70 o 
   1   1   8      197.32      201.33      3.70 o 
   2   1   8      350.74      408.19      5.52 o 
   3   1   8      101.39       95.94      2.24 o 
   4   1   8      120.25      125.14      2.73 o 
   5   1   8      223.42      216.36      3.88 o 
   6   1   8      146.99      158.28      4.01 o 
   7   1   8      166.76      164.94     10.52 o 
   8   1   8       20.42       18.79      2.80 o 
   9   1   8       66.98       66.63      4.54 o 
  10   1   8        5.87        7.12      2.69 o 
  11   1   8        7.67        8.87      3.04 o 
 -11   2   8       18.78       32.70      4.07 o 
 -10   2   8       13.65       12.59      2.82 o 
  -9   2   8       56.21       59.59      5.39 o 
  -8   2   8       16.28       15.19      2.52 o 
  -7   2   8        5.73        1.08      1.72 o 
  -6   2   8       40.59       39.70      1.66 o 
  -5   2   8       78.24       81.96      2.37 o 
  -4   2   8      840.52      787.60      9.73 o 
  -3   2   8      192.81      191.10      3.40 o 
  -2   2   8      780.34      802.80     10.77 o 
  -1   2   8       43.55       44.48      1.13 o 
   0   2   8      269.06      274.24      3.51 o 
   1   2   8       43.51       42.95      1.87 o 
   2   2   8      779.83      807.36     11.70 o 
   3   2   8      192.86      181.24      3.39 o 
   4   2   8      840.48      780.84      9.75 o 
   5   2   8       78.00       81.22      2.28 o 
   6   2   8       40.65       38.90      3.00 o 
   7   2   8        5.75        3.37      1.87 o 
   8   2   8       16.27       16.96      3.64 o 
   9   2   8       56.29       51.48     10.78 o 
  10   2   8       13.69       11.31      2.94 o 
  11   2   8       18.79       21.46      9.24 o 
 -11   3   8        2.42        1.09      2.40 o 
 -10   3   8        8.64        6.76      2.50 o 
  -9   3   8       26.47       33.22      3.52 o 
  -8   3   8       65.31       59.39      4.06 o 
  -7   3   8        6.97        6.57      1.99 o 
  -6   3   8       14.80       13.13      2.03 o 
  -5   3   8       93.42       98.40      3.99 o 
  -4   3   8       37.89       36.52      1.69 o 
  -3   3   8       46.30       53.43      1.39 o 
  -2   3   8      715.72      760.67      8.16 o 
  -1   3   8     1355.42     1410.91     13.96 o 
   0   3   8     1532.42     1624.12     15.92 o 
   1   3   8     1354.75     1393.91     17.23 o 
   2   3   8      715.92      752.26      9.40 o 
   3   3   8       46.15       53.04      1.87 o 
   4   3   8       37.81       34.26      1.61 o 
   5   3   8       93.44       96.62      2.58 o 
   6   3   8       14.82       12.51      3.17 o 
   7   3   8        6.96        6.03      2.35 o 
   8   3   8       65.31       60.24      4.38 o 
   9   3   8       26.45       26.24      3.68 o 
  10   3   8        8.66       10.09      6.68 o 
  11   3   8        2.41        2.05      2.59 o 
 -11   4   8        7.60       16.16      3.45 o 
 -10   4   8        9.70       14.12      3.67 o 
  -9   4   8        3.35        4.07      2.28 o 
  -8   4   8        9.60       12.90      3.19 o 
  -7   4   8       26.11       28.65      2.31 o 
  -6   4   8      106.26      100.75      3.90 o 
  -5   4   8       26.94       25.73      1.84 o 
  -4   4   8       33.98       31.37      2.16 o 
  -3   4   8      170.01      168.42      3.57 o 
  -2   4   8      464.02      454.27      7.05 o 
  -1   4   8      806.80      898.09     10.44 o 
   0   4   8      319.10      335.58      4.52 o 
   1   4   8      806.82      884.74     10.87 o 
   2   4   8      463.87      443.80      6.50 o 
   3   4   8      169.68      172.33      3.57 o 
   4   4   8       33.94       35.37      1.75 o 
   5   4   8       26.87       23.39      2.07 o 
   6   4   8      106.49       98.25      4.86 o 
   7   4   8       26.16       26.31      3.31 o 
   8   4   8        9.57        9.17      2.72 o 
   9   4   8        3.37        3.86      2.66 o 
  10   4   8        9.65        8.65      3.20 o 
  11   4   8        7.60        8.18      2.83 o 
 -10   5   8        4.66        2.67      2.43 o 
  -9   5   8        2.55        0.87      2.07 o 
  -8   5   8       10.53       15.39      2.18 o 
  -7   5   8       11.41        9.19      2.91 o 
  -6   5   8       70.68       77.25      2.84 o 
  -5   5   8      296.23      303.27      5.64 o 
  -4   5   8       96.21       88.67      2.78 o 
  -3   5   8       57.15       58.62      2.22 o 
  -2   5   8       17.02       19.74      1.82 o 
  -1   5   8      291.47      313.12      5.07 o 
   0   5   8      299.03      296.29      5.09 o 
   1   5   8      291.30      305.19      4.59 o 
   2   5   8       17.03       18.94      1.99 o 
   3   5   8       57.23       58.49      2.88 o 
   4   5   8       96.10       89.94      2.77 o 
   5   5   8      296.03      303.07      6.56 o 
   6   5   8       70.64       65.92      4.46 o 
   7   5   8       11.40        7.21      2.69 o 
   8   5   8       10.52        8.99      2.91 o 
   9   5   8        2.54        3.41      2.80 o 
  10   5   8        4.67        2.95      3.06 o 
 -10   6   8       15.64       16.32      3.31 o 
  -9   6   8        6.74        6.72      2.45 o 
  -8   6   8       10.00        7.99      2.41 o 
  -7   6   8       86.32       79.75      4.22 o 
  -6   6   8        1.22        1.08      1.60 o 
  -5   6   8      124.83      125.48      3.69 o 
  -4   6   8       63.01       60.15      2.56 o 
  -3   6   8      177.10      167.02      3.98 o 
  -2   6   8       15.72       14.43      1.32 o 
  -1   6   8       79.66       84.18      2.56 o 
   0   6   8      151.89      166.03      3.70 o 
   1   6   8       79.70       83.93      2.66 o 
   2   6   8       15.64       12.53      1.31 o 
   3   6   8      177.17      161.06      3.82 o 
   4   6   8       63.01       61.43      2.56 o 
   5   6   8      124.73      122.94      7.15 o 
   6   6   8        1.24       -0.49      4.12 o 
   7   6   8       86.32       81.61      8.22 o 
   8   6   8        9.98        8.55      3.67 o 
   9   6   8        6.74       12.40      3.62 o 
  10   6   8       15.63       19.35      4.17 o 
  -9   7   8       36.73       39.99      4.20 o 
  -8   7   8        3.07        0.87      2.00 o 
  -7   7   8        8.47        9.04      2.89 o 
  -6   7   8       74.58       77.27      5.87 o 
  -5   7   8       21.98       22.74      2.48 o 
  -4   7   8      203.24      205.48      5.72 o 
  -3   7   8      295.00      280.48      6.40 o 
  -2   7   8       47.89       47.59      2.58 o 
  -1   7   8      239.01      226.28      4.55 o 
   0   7   8        6.69        7.54      1.21 o 
   1   7   8      239.12      219.85      4.62 o 
   2   7   8       47.95       47.57      2.32 o 
   3   7   8      295.49      295.86      5.08 o 
   4   7   8      203.13      211.86      4.69 o 
   5   7   8       21.97       19.45      3.07 o 
   6   7   8       74.59       74.71      5.13 o 
   7   7   8        8.50        8.08      2.90 o 
   8   7   8        3.08        1.71      9.16 o 
   9   7   8       36.78       37.64      4.87 o 
  -9   8   8        3.16       10.83      2.92 o 
  -8   8   8       17.41       20.56      3.49 o 
  -7   8   8        3.41        2.72      1.91 o 
  -6   8   8       78.97       81.70      4.15 o 
  -5   8   8      116.04      118.60      6.29 o 
  -4   8   8       98.49       91.32      4.90 o 
  -3   8   8      204.68      186.30      7.95 o 
  -2   8   8       82.41       85.81      4.50 o 
  -1   8   8      133.19      136.62      4.41 o 
   0   8   8      114.77      113.85      3.45 o 
   1   8   8      132.88      130.10      3.73 o 
   2   8   8       82.24       89.49      4.08 o 
   3   8   8      204.97      200.02      4.76 o 
   4   8   8       98.39       98.84      4.04 o 
   5   8   8      116.04      116.79      5.79 o 
   6   8   8       79.07       86.21      5.47 o 
   7   8   8        3.42        3.17      2.71 o 
   8   8   8       17.42       15.63      4.24 o 
   9   8   8        3.16        5.20      3.37 o 
  -8   9   8       10.18       15.39      3.84 o 
  -7   9   8       21.95       22.97      3.07 o 
  -6   9   8       13.52       10.59      4.36 o 
  -5   9   8       20.28       28.67      7.25 o 
  -4   9   8       69.45       78.09      4.90 o 
  -3   9   8       41.39       38.08      5.59 o 
  -2   9   8       19.29       26.70      3.20 o 
  -1   9   8       88.65       91.39      4.92 o 
   0   9   8      330.75      291.27      7.14 o 
   1   9   8       88.69       91.45      3.98 o 
   2   9   8       19.30       22.89      2.96 o 
   3   9   8       41.37       40.14      5.51 o 
   4   9   8       69.49       70.06      3.78 o 
   5   9   8       20.23       28.49      6.53 o 
   6   9   8       13.49       14.52      3.37 o 
   7   9   8       21.97       29.40      5.76 o 
   8   9   8       10.15       18.95      5.40 o 
  -7  10   8        9.62        4.80      9.20 o 
  -6  10   8       18.72       15.75      3.51 o 
  -5  10   8       24.85       25.32      3.76 o 
  -4  10   8        9.77        4.43      2.73 o 
  -3  10   8       11.96       16.35      3.03 o 
  -2  10   8       91.91       96.10      5.30 o 
  -1  10   8       28.51       32.13      3.57 o 
   0  10   8        9.95       10.60      2.11 o 
   1  10   8       28.57       31.97      2.95 o 
   2  10   8       91.98       94.38      4.29 o 
   3  10   8       11.99       18.35      2.53 o 
   4  10   8        9.78       10.97      4.84 o 
   5  10   8       24.82       25.55      3.86 o 
   6  10   8       18.67       15.61      5.95 o 
   7  10   8        9.64       16.48      3.61 o 
  -6  11   8       16.97       17.73      3.89 o 
  -5  11   8       43.50       50.08      4.84 o 
  -4  11   8       14.73       15.78      3.36 o 
  -3  11   8       20.57       10.95      2.99 o 
  -2  11   8        4.30        5.25      3.65 o 
  -1  11   8        0.29        0.06      1.85 o 
   0  11   8        2.64        6.43      2.76 o 
   1  11   8        0.29       -1.17      1.49 o 
   2  11   8        4.28        4.79      1.94 o 
   3  11   8       20.53       18.28      2.80 o 
   4  11   8       14.72       11.02      3.36 o 
   5  11   8       43.50       38.98      4.71 o 
   6  11   8       16.94       24.17     10.04 o 
  -4  12   8       11.16        8.70      3.34 o 
  -3  12   8        0.68        0.21      2.57 o 
  -2  12   8       20.91       24.04      3.67 o 
  -1  12   8        6.62        7.18      2.74 o 
   0  12   8        1.14       -2.15      2.08 o 
   1  12   8        6.63        8.00      2.60 o 
   2  12   8       20.90       21.64      3.04 o 
   3  12   8        0.68        0.39      2.09 o 
   4  12   8       11.14       14.92      3.77 o 
   1   0   9      984.87      950.14     10.69 o 
   2   0   9      284.49      250.32      3.61 o 
   3   0   9      328.93      365.88      7.08 o 
   4   0   9      322.56      341.17      5.27 o 
   5   0   9       71.98       79.66      2.35 o 
   6   0   9      172.90      172.60      4.35 o 
   7   0   9       19.52       19.72      2.62 o 
   8   0   9       15.47       19.44      2.82 o 
   9   0   9        4.99        3.33      2.29 o 
  10   0   9       16.97       14.73      3.86 o 
  11   0   9       10.68       12.99      3.12 o 
 -11   1   9        3.42        3.36      2.52 o 
 -10   1   9       26.99       31.94     10.16 o 
  -9   1   9        9.31        9.37      2.42 o 
  -8   1   9       22.23       17.28      2.89 o 
  -7   1   9      164.22      149.61      5.76 o 
  -6   1   9      402.45      379.54      7.23 o 
  -5   1   9       27.99       33.00      2.23 o 
  -4   1   9      246.62      260.13      4.98 o 
  -3   1   9      124.86      148.45      3.22 o 
  -2   1   9       69.30       72.44      1.82 o 
  -1   1   9      366.22      375.90      5.81 o 
   0   1   9      203.49      192.76      3.05 o 
   1   1   9      366.42      373.15      5.95 o 
   2   1   9       69.31       77.91      2.55 o 
   3   1   9      124.71      145.06      2.94 o 
   4   1   9      246.30      261.57      4.38 o 
   5   1   9       28.03       30.80      1.60 o 
   6   1   9      402.57      392.16      7.25 o 
   7   1   9      164.10      153.60      5.92 o 
   8   1   9       22.23       16.88      2.79 o 
   9   1   9        9.34        7.05      2.57 o 
  10   1   9       26.96       29.32      3.76 o 
  11   1   9        3.43        4.96      2.79 o 
 -11   2   9        4.28        5.89      2.64 o 
 -10   2   9        1.04        1.80      2.17 o 
  -9   2   9        5.29        6.57      2.26 o 
  -8   2   9       44.95       46.35      4.38 o 
  -7   2   9       63.94       54.68      6.49 o 
  -6   2   9      107.37      104.94      2.89 o 
  -5   2   9       94.46       94.95      2.57 o 
  -4   2   9      384.36      416.90      6.06 o 
  -3   2   9      584.17      635.71      8.16 o 
  -2   2   9     1393.69     1455.25     16.30 o 
  -1   2   9      560.86      562.17      6.29 o 
   0   2   9        8.27        6.05      0.70 o 
   1   2   9      561.34      555.06      7.12 o 
   2   2   9     1394.10     1472.79     16.40 o 
   3   2   9      583.61      631.01      8.21 o 
   4   2   9      384.66      410.74      6.52 o 
   5   2   9       94.46       97.13      2.60 o 
   6   2   9      107.34      101.75      4.60 o 
   7   2   9       63.91       53.49      4.32 o 
   8   2   9       44.92       52.58      4.08 o 
   9   2   9        5.30        2.94      4.97 o 
  10   2   9        1.05       -0.95      3.27 o 
  11   2   9        4.29        6.13      2.78 o 
 -11   3   9        5.55        6.38      2.79 o 
 -10   3   9        2.09        3.65      2.40 o 
  -9   3   9       10.03       11.59      2.61 o 
  -8   3   9      118.63      109.36      6.97 o 
  -7   3   9       25.63       20.34      5.39 o 
  -6   3   9      150.64      146.03      4.01 o 
  -5   3   9       28.82       30.72      1.73 o 
  -4   3   9      211.57      197.51      3.91 o 
  -3   3   9      361.77      369.52      5.71 o 
  -2   3   9      704.01      742.90      9.42 o 
  -1   3   9      641.60      645.50      7.27 o 
   0   3   9       88.68       84.90      5.89 o 
   1   3   9      641.26      653.41      8.25 o 
   2   3   9      703.15      742.27      9.37 o 
   3   3   9      361.14      380.21      5.73 o 
   4   3   9      211.52      202.18      3.93 o 
   5   3   9       28.81       28.78      1.96 o 
   6   3   9      150.77      141.03      5.64 o 
   7   3   9       25.62       20.94      2.91 o 
   8   3   9      118.62      110.06      6.43 o 
   9   3   9       10.05       15.03      3.14 o 
  10   3   9        2.07        5.72      2.73 o 
  11   3   9        5.57        3.21      4.50 o 
 -10   4   9       18.29       25.23      3.66 o 
  -9   4   9        0.70        3.63      2.32 o 
  -8   4   9       21.52       21.43      3.09 o 
  -7   4   9       29.60       24.67      3.01 o 
  -6   4   9       11.04       11.50      2.14 o 
  -5   4   9      137.13      125.34      3.33 o 
  -4   4   9      150.68      152.77      3.58 o 
  -3   4   9      343.81      323.65      5.42 o 
  -2   4   9      708.81      762.65      9.91 o 
  -1   4   9      763.63      776.99      8.75 o 
   0   4   9       70.65       68.35      1.88 o 
   1   4   9      764.49      789.53      9.89 o 
   2   4   9      709.20      766.77      9.86 o 
   3   4   9      343.46      331.97      5.74 o 
   4   4   9      150.61      157.21      3.53 o 
   5   4   9      137.39      129.42      3.94 o 
   6   4   9       11.00       10.20      2.45 o 
   7   4   9       29.65       26.56      6.77 o 
   8   4   9       21.51       25.76      3.59 o 
   9   4   9        0.70        0.87      3.90 o 
  10   4   9       18.32       17.57      3.68 o 
 -10   5   9       10.81        9.14      2.81 o 
  -9   5   9       15.23       12.12      2.68 o 
  -8   5   9        5.26        5.36      2.11 o 
  -7   5   9       28.83       24.40      7.25 o 
  -6   5   9      180.26      195.13      4.54 o 
  -5   5   9      127.17      128.52      3.66 o 
  -4   5   9       47.67       48.50      2.32 o 
  -3   5   9      254.60      273.01      5.08 o 
  -2   5   9       81.99       80.10      2.83 o 
  -1   5   9       65.63       63.73      2.20 o 
   0   5   9      291.43      286.37      4.94 o 
   1   5   9       65.74       68.09      2.07 o 
   2   5   9       82.00       79.67      2.58 o 
   3   5   9      254.91      277.07      5.08 o 
   4   5   9       47.54       48.40      3.25 o 
   5   5   9      127.08      127.45      4.28 o 
   6   5   9      180.39      196.25      7.99 o 
   7   5   9       28.84       28.28      3.58 o 
   8   5   9        5.29        3.90      6.18 o 
   9   5   9       15.23        9.45      3.18 o 
  10   5   9       10.79       10.44      3.58 o 
 -10   6   9       22.70       12.85      3.17 o 
  -9   6   9        1.71       -0.20      2.07 o 
  -8   6   9        6.15        5.31      3.24 o 
  -7   6   9       82.40       84.17      3.88 o 
  -6   6   9       70.66       62.86      3.38 o 
  -5   6   9       38.05       48.63      3.72 o 
  -4   6   9        4.59        5.16      1.39 o 
  -3   6   9      100.86       99.18      3.17 o 
  -2   6   9       50.50       50.39      3.34 o 
  -1   6   9       55.41       56.88      3.26 o 
   0   6   9        6.65        7.86      1.21 o 
   1   6   9       55.41       58.83      2.34 o 
   2   6   9       50.63       49.25      1.99 o 
   3   6   9      100.76      108.23      3.24 o 
   4   6   9        4.61        3.86      1.26 o 
   5   6   9       38.01       46.19      4.00 o 
   6   6   9       70.60       65.14      6.36 o 
   7   6   9       82.45       76.86      5.15 o 
   8   6   9        6.15        5.53      4.89 o 
   9   6   9        1.73        0.84      2.85 o 
  10   6   9       22.70       26.49      4.61 o 
  -9   7   9       13.11       15.92      3.27 o 
  -8   7   9        9.02       18.87      4.43 o 
  -7   7   9      110.13       97.39      4.34 o 
  -6   7   9       19.64       24.33      2.65 o 
  -5   7   9      111.23      104.91      4.35 o 
  -4   7   9       18.94       18.49      1.85 o 
  -3   7   9      198.32      204.28      5.38 o 
  -2   7   9      261.22      267.13      9.68 o 
  -1   7   9       81.79       75.92      3.16 o 
   0   7   9       36.33       32.27      1.95 o 
   1   7   9       81.68       87.68      6.74 o 
   2   7   9      261.14      263.57      5.29 o 
   3   7   9      198.44      204.20      4.20 o 
   4   7   9       18.88       19.51      1.82 o 
   5   7   9      111.21      109.49      6.27 o 
   6   7   9       19.61       14.16      3.07 o 
   7   7   9      110.12      101.86      6.01 o 
   8   7   9        9.01       11.02      3.29 o 
   9   7   9       13.08       10.39      4.18 o 
  -8   8   9        2.88        6.00      4.18 o 
  -7   8   9       26.34       35.60      3.20 o 
  -6   8   9        1.73        6.50      1.99 o 
  -5   8   9       27.24       27.35      2.81 o 
  -4   8   9       86.55       85.48      4.79 o 
  -3   8   9       27.52       32.58      3.32 o 
  -2   8   9      154.91      146.14      4.68 o 
  -1   8   9       37.10       40.57      2.70 o 
   0   8   9      173.94      163.63      4.19 o 
   1   8   9       37.01       35.17      2.25 o 
   2   8   9      154.87      146.27      4.04 o 
   3   8   9       27.44       28.99      2.16 o 
   4   8   9       86.68       85.33      3.22 o 
   5   8   9       27.15       29.93      3.53 o 
   6   8   9        1.74        2.18      2.52 o 
   7   8   9       26.36       25.33      3.89 o 
   8   8   9        2.86        0.33      2.92 o 
  -8   9   9       10.96       16.71      3.44 o 
  -7   9   9       14.66       23.15      3.14 o 
  -6   9   9        2.39        3.43      2.72 o 
  -5   9   9        9.41        4.27      2.98 o 
  -4   9   9       10.39        7.87      2.58 o 
  -3   9   9       22.57       21.75      3.20 o 
  -2   9   9       15.07       20.21      2.92 o 
  -1   9   9       62.18       58.95     16.27 o 
   0   9   9       12.74       15.18      4.61 o 
   1   9   9       62.14       60.27      3.41 o 
   2   9   9       15.05       18.77      2.41 o 
   3   9   9       22.66       21.27      2.54 o 
   4   9   9       10.41       11.25      2.17 o 
   5   9   9        9.41        9.60      4.55 o 
   6   9   9        2.40        5.40      2.63 o 
   7   9   9       14.68       15.64      5.12 o 
   8   9   9       10.96       11.95      5.34 o 
  -7  10   9        0.19        5.52      3.09 o 
  -6  10   9       12.69       17.69      8.94 o 
  -5  10   9       27.72       25.95      3.89 o 
  -4  10   9       26.39       29.27      3.88 o 
  -3  10   9       41.63       48.27      4.40 o 
  -2  10   9       71.78       71.58      4.66 o 
  -1  10   9        1.85        1.81      1.86 o 
   0  10   9       26.11       23.89      3.26 o 
   1  10   9        1.85        2.23      2.35 o 
   2  10   9       71.87       77.82      4.03 o 
   3  10   9       41.65       45.25      3.71 o 
   4  10   9       26.43       26.04      7.91 o 
   5  10   9       27.76       31.47      4.19 o 
   6  10   9       12.68       12.85      3.44 o 
   7  10   9        0.19        1.72      3.08 o 
  -5  11   9        2.62       -1.10      2.71 o 
  -4  11   9       21.94       21.44      3.62 o 
  -3  11   9       15.00       13.71      3.22 o 
  -2  11   9       23.26       19.49      3.31 o 
  -1  11   9        3.19        3.24      2.10 o 
   0  11   9       17.43       11.96      2.64 o 
   1  11   9        3.18        3.52      2.15 o 
   2  11   9       23.29       23.88      2.90 o 
   3  11   9       15.02       16.49      2.61 o 
   4  11   9       21.91       22.49      6.49 o 
   5  11   9        2.62        1.84      2.85 o 
  -3  12   9       15.83       12.11      3.30 o 
  -2  12   9        2.20        2.06      2.31 o 
  -1  12   9        1.21       -1.48      3.90 o 
   0  12   9        0.44       -0.87      1.96 o 
   1  12   9        1.21        2.62      2.44 o 
   2  12   9        2.19        4.83      2.93 o 
   3  12   9       15.87       19.16      2.99 o 
   0   0  10        9.58       16.13      1.26 o 
   1   0  10      208.08      204.65      3.26 o 
   2   0  10        1.20        2.84      1.92 o 
   3   0  10      251.94      249.31      4.86 o 
   4   0  10      858.57      850.85     10.66 o 
   5   0  10      214.49      233.43      4.33 o 
   6   0  10       14.49       14.89      1.89 o 
   7   0  10       92.12       83.32      4.43 o 
   8   0  10       42.54       41.08      5.51 o 
   9   0  10        0.11       -2.40      1.69 o 
  10   0  10        0.60       -0.22      2.22 o 
  11   0  10        2.06       -1.86      2.27 o 
 -11   1  10        3.77        5.77      2.78 o 
 -10   1  10        0.42       -0.50      2.94 o 
  -9   1  10       18.24       14.13      2.89 o 
  -8   1  10       81.18       69.10      4.34 o 
  -7   1  10      288.42      272.07      8.11 o 
  -6   1  10      111.02      109.68      3.61 o 
  -5   1  10      155.33      151.75      3.43 o 
  -4   1  10       75.11       70.21      2.58 o 
  -3   1  10      271.58      265.27      5.18 o 
  -2   1  10       22.16       24.56      1.21 o 
  -1   1  10      175.06      180.10      2.58 o 
   0   1  10       57.65       55.42      1.55 o 
   1   1  10      174.68      177.00      3.69 o 
   2   1  10       22.29       22.20      1.22 o 
   3   1  10      271.52      268.06      4.43 o 
   4   1  10       75.22       74.97      2.55 o 
   5   1  10      154.94      147.61      3.32 o 
   6   1  10      110.83      118.78      3.70 o 
   7   1  10      288.27      271.47      8.22 o 
   8   1  10       81.06       71.84      4.43 o 
   9   1  10       18.24       17.41      3.49 o 
  10   1  10        0.42        1.19      3.24 o 
  11   1  10        3.79        2.82      2.58 o 
 -11   2  10        0.33        0.72      2.45 o 
 -10   2  10        5.56        7.76      2.73 o 
  -9   2  10        1.50        0.15      2.15 o 
  -8   2  10       10.43       11.26      2.63 o 
  -7   2  10       44.34       43.99      6.20 o 
  -6   2  10       83.10       90.00      2.80 o 
  -5   2  10      457.41      456.58      7.94 o 
  -4   2  10       37.93       34.80      2.04 o 
  -3   2  10      156.45      152.98      3.14 o 
  -2   2  10      275.21      283.15      4.57 o 
  -1   2  10     1257.03     1286.99     12.92 o 
   0   2  10      345.65      384.26      4.69 o 
   1   2  10     1258.17     1275.84     14.52 o 
   2   2  10      275.17      296.76      4.65 o 
   3   2  10      156.28      155.86      3.24 o 
   4   2  10       37.91       36.30      1.72 o 
   5   2  10      457.52      461.56      6.86 o 
   6   2  10       83.14       98.19      4.65 o 
   7   2  10       44.35       43.37      3.69 o 
   8   2  10       10.40        7.66      2.43 o 
   9   2  10        1.50        3.33      2.28 o 
  10   2  10        5.55        2.48      2.49 o 
  11   2  10        0.33        2.12      3.62 o 
 -11   3  10        4.87        6.50      3.00 o 
 -10   3  10        9.99        7.69      2.68 o 
  -9   3  10        6.31        6.82      2.42 o 
  -8   3  10       11.16       13.02      2.67 o 
  -7   3  10       24.00       33.06      3.27 o 
  -6   3  10       36.04       33.17      2.22 o 
  -5   3  10       37.57       39.68      2.40 o 
  -4   3  10      155.27      157.69      3.52 o 
  -3   3  10       97.93       92.44      2.59 o 
  -2   3  10      382.35      400.03      6.03 o 
  -1   3  10      246.60      239.36      3.89 o 
   0   3  10      192.26      194.01      3.04 o 
   1   3  10      246.54      233.83      4.02 o 
   2   3  10      382.65      409.40      6.01 o 
   3   3  10       98.22       98.69      5.00 o 
   4   3  10      155.43      156.49      3.48 o 
   5   3  10       37.69       42.00      1.96 o 
   6   3  10       36.09       37.25      6.80 o 
   7   3  10       24.01       29.90      3.35 o 
   8   3  10       11.15       10.44      2.63 o 
   9   3  10        6.32        7.01      2.80 o 
  10   3  10       10.03        7.10      2.85 o 
  11   3  10        4.86        3.31      3.14 o 
 -10   4  10        6.95       10.58      3.83 o 
  -9   4  10       24.62       20.56      3.26 o 
  -8   4  10       10.00        8.71      2.57 o 
  -7   4  10      208.71      184.42      6.44 o 
  -6   4  10      147.47      143.25      5.51 o 
  -5   4  10      335.14      318.53      5.72 o 
  -4   4  10       25.60       30.65      1.84 o 
  -3   4  10       46.36       49.49      3.37 o 
  -2   4  10      381.88      362.21      5.86 o 
  -1   4  10       61.59       68.41      2.35 o 
   0   4  10      593.59      639.21      8.47 o 
   1   4  10       61.55       65.47      2.18 o 
   2   4  10      381.33      361.30      5.75 o 
   3   4  10       46.39       47.77      2.09 o 
   4   4  10       25.66       29.15      1.74 o 
   5   4  10      335.05      322.35      6.80 o 
   6   4  10      147.46      140.48      5.96 o 
   7   4  10      208.77      182.69      7.15 o 
   8   4  10       10.02       14.72      3.12 o 
   9   4  10       24.63       19.07      3.60 o 
  10   4  10        6.93        8.53      4.55 o 
 -10   5  10       17.37       12.40      3.12 o 
  -9   5  10        8.59        6.40      2.42 o 
  -8   5  10       22.15       22.46      3.22 o 
  -7   5  10       15.13       11.17      2.56 o 
  -6   5  10      145.48      143.64      4.51 o 
  -5   5  10      555.46      550.51      8.47 o 
  -4   5  10      345.32      341.05      6.10 o 
  -3   5  10       38.05       40.20      2.11 o 
  -2   5  10      183.75      191.98      4.15 o 
  -1   5  10      182.13      181.37      4.59 o 
   0   5  10       63.49       68.52      2.32 o 
   1   5  10      182.25      180.71      4.67 o 
   2   5  10      183.28      192.75      4.09 o 
   3   5  10       38.07       40.19      2.18 o 
   4   5  10      345.18      348.97      6.10 o 
   5   5  10      555.56      543.93     12.25 o 
   6   5  10      145.59      141.88     11.23 o 
   7   5  10       15.08       12.38      3.08 o 
   8   5  10       22.11       23.68      3.71 o 
   9   5  10        8.58        6.20      3.00 o 
  10   5  10       17.38       11.67      3.63 o 
  -9   6  10       32.65       36.13      4.09 o 
  -8   6  10       40.41       40.72      5.74 o 
  -7   6  10       40.40       31.03      5.61 o 
  -6   6  10       39.12       41.50      2.48 o 
  -5   6  10      106.66      108.99      3.51 o 
  -4   6  10       71.74       71.94      3.04 o 
  -3   6  10      452.71      454.61      7.47 o 
  -2   6  10      127.25      122.77      3.87 o 
  -1   6  10      161.54      169.29      4.58 o 
   0   6  10       64.65       67.40      2.44 o 
   1   6  10      161.54      170.39      3.94 o 
   2   6  10      127.12      124.45      3.38 o 
   3   6  10      452.90      445.07      7.31 o 
   4   6  10       71.71       79.23      3.65 o 
   5   6  10      106.71      109.23      4.07 o 
   6   6  10       39.12       37.50      3.93 o 
   7   6  10       40.28       37.18      4.11 o 
   8   6  10       40.43       46.42      4.74 o 
   9   6  10       32.68       38.40      7.16 o 
  -9   7  10        5.20        7.70      2.77 o 
  -8   7  10       13.76        7.66      3.64 o 
  -7   7  10       22.07       19.99      3.29 o 
  -6   7  10        0.19        0.07      1.71 o 
  -5   7  10        8.57        7.38      1.77 o 
  -4   7  10       32.20       33.81      2.43 o 
  -3   7  10      171.28      160.28      4.79 o 
  -2   7  10      328.73      328.85      7.14 o 
  -1   7  10       64.37       76.21      6.71 o 
   0   7  10       26.45       22.39      2.12 o 
   1   7  10       64.17       63.70      2.63 o 
   2   7  10      328.82      328.12      6.14 o 
   3   7  10      171.30      166.94      4.22 o 
   4   7  10       32.19       32.72      2.18 o 
   5   7  10        8.59        8.56      1.89 o 
   6   7  10        0.20        1.46      2.49 o 
   7   7  10       22.06       24.72      5.64 o 
   8   7  10       13.75       17.29      4.06 o 
   9   7  10        5.17        9.70      3.75 o 
  -8   8  10        1.51       -1.29      3.05 o 
  -7   8  10       32.80       33.33      3.24 o 
  -6   8  10       36.31       40.81      3.29 o 
  -5   8  10        2.09       -0.86      1.72 o 
  -4   8  10        6.46        7.55      5.56 o 
  -3   8  10        4.41        4.45      1.57 o 
  -2   8  10       31.02       28.21      4.01 o 
  -1   8  10       52.21       44.48      2.90 o 
   0   8  10        9.45       12.26      3.43 o 
   1   8  10       52.35       49.87      2.63 o 
   2   8  10       31.01       29.37      2.22 o 
   3   8  10        4.41        3.91      1.35 o 
   4   8  10        6.47        6.58      1.47 o 
   5   8  10        2.08        5.62      2.31 o 
   6   8  10       36.32       33.13      4.02 o 
   7   8  10       32.77       31.47      4.90 o 
   8   8  10        1.51       -0.14      2.96 o 
  -7   9  10       17.94       27.44      3.21 o 
  -6   9  10       13.28        4.71      2.88 o 
  -5   9  10       17.99       13.75      4.49 o 
  -4   9  10        1.39        4.53      3.40 o 
  -3   9  10       49.75       47.67      4.12 o 
  -2   9  10        7.94        3.21      2.05 o 
  -1   9  10       63.06       55.44      3.33 o 
   0   9  10       41.90       37.68      2.87 o 
   1   9  10       63.18       56.65      3.98 o 
   2   9  10        7.89        6.66      1.63 o 
   3   9  10       49.64       45.70      3.41 o 
   4   9  10        1.40        3.55      2.43 o 
   5   9  10       18.01       18.32      3.80 o 
   6   9  10       13.26       13.38      5.55 o 
   7   9  10       17.93       22.65      3.93 o 
  -6  10  10       14.79        4.74      7.62 o 
  -5  10  10       27.10       28.69      4.19 o 
  -4  10  10       31.14       32.00      4.06 o 
  -3  10  10       15.85       18.88      5.45 o 
  -2  10  10       33.67       40.98      4.51 o 
  -1  10  10        6.88        7.19      4.06 o 
   0  10  10        3.94        7.12      2.33 o 
   1  10  10        6.89        5.94      2.40 o 
   2  10  10       33.69       35.04      3.12 o 
   3  10  10       15.82       21.73      3.37 o 
   4  10  10       31.08       30.42      3.89 o 
   5  10  10       27.11       30.74      4.07 o 
   6  10  10       14.77       10.64      3.40 o 
  -5  11  10        4.91        4.41      4.39 o 
  -4  11  10        6.69        1.60      2.77 o 
  -3  11  10       17.00       12.42      3.43 o 
  -2  11  10        6.78       12.94      2.89 o 
  -1  11  10        1.70        6.56      2.93 o 
   0  11  10        9.21        7.23      3.96 o 
   1  11  10        1.70        4.38      2.45 o 
   2  11  10        6.78        4.19      3.33 o 
   3  11  10       17.03       17.23      2.71 o 
   4  11  10        6.71        3.63      2.79 o 
   5  11  10        4.93        6.46      3.31 o 
  -2  12  10        7.91        2.80      2.43 o 
  -1  12  10        8.93       16.03      3.56 o 
   0  12  10       16.59       19.54      3.63 o 
   1  12  10        8.92       13.02      2.98 o 
   2  12  10        7.91        9.96      2.86 o 
   1   0  11      467.73      482.16      6.27 o 
   2   0  11      204.21      189.67      4.08 o 
   3   0  11      149.12      140.66      3.54 o 
   4   0  11       74.54       69.16      2.24 o 
   5   0  11       17.70       16.99      1.42 o 
   6   0  11        4.45        1.17      1.20 o 
   7   0  11        1.20       -1.16      1.63 o 
   8   0  11       34.41       28.19      3.72 o 
   9   0  11       38.95       31.47      3.64 o 
  10   0  11        5.02       -3.05      3.18 o 
  11   0  11        5.16        5.07      4.13 o 
 -11   1  11       11.01        9.30      3.02 o 
 -10   1  11        2.19        5.50      2.70 o 
  -9   1  11        1.55        7.97      4.53 o 
  -8   1  11       16.87       16.27      2.75 o 
  -7   1  11      166.18      162.21      6.18 o 
  -6   1  11        4.12        8.12      1.74 o 
  -5   1  11       60.21       67.63      2.42 o 
  -4   1  11      100.73      110.14      3.33 o 
  -3   1  11      112.89      120.45      3.39 o 
  -2   1  11      298.49      300.42      5.64 o 
  -1   1  11      109.20      126.45      2.13 o 
   0   1  11       22.59       18.02      1.05 o 
   1   1  11      109.21      126.76      3.12 o 
   2   1  11      298.73      305.11      4.79 o 
   3   1  11      112.64      120.93      3.05 o 
   4   1  11      100.83      109.40      2.82 o 
   5   1  11       60.36       67.20      3.27 o 
   6   1  11        4.16        5.70      2.05 o 
   7   1  11      166.21      159.83      6.19 o 
   8   1  11       16.77       12.85      2.75 o 
   9   1  11        1.56       -1.05      2.51 o 
  10   1  11        2.20        0.46      2.31 o 
  11   1  11       11.01       24.05      4.10 o 
 -10   2  11        3.78        1.87      2.55 o 
  -9   2  11        8.26       10.07      2.80 o 
  -8   2  11       13.25       13.49      5.86 o 
  -7   2  11       84.07       86.11      6.74 o 
  -6   2  11       87.00       74.03      2.71 o 
  -5   2  11      156.55      149.90      4.12 o 
  -4   2  11      246.48      245.82      5.39 o 
  -3   2  11       95.80       85.96      2.97 o 
  -2   2  11        0.96        1.79      1.19 o 
  -1   2  11      543.50      560.99      7.50 o 
   0   2  11        0.82        1.87      0.57 o 
   1   2  11      543.53      557.49      7.36 o 
   2   2  11        0.95        1.08      0.73 o 
   3   2  11       95.78       87.52      2.46 o 
   4   2  11      246.72      246.59      4.52 o 
   5   2  11      156.48      152.30      3.55 o 
   6   2  11       87.13       79.11      3.85 o 
   7   2  11       84.10       81.89      4.68 o 
   8   2  11       13.26       16.46      3.01 o 
   9   2  11        8.28        9.62      2.77 o 
  10   2  11        3.79        3.97      2.71 o 
 -10   3  11        5.88        6.02      2.62 o 
  -9   3  11       11.20        8.20      2.72 o 
  -8   3  11        2.39        2.99      2.13 o 
  -7   3  11       73.66       68.97      4.34 o 
  -6   3  11       16.11       19.27      1.99 o 
  -5   3  11       80.45       82.32      3.25 o 
  -4   3  11       57.80       51.83      3.98 o 
  -3   3  11      210.06      209.55      4.12 o 
  -2   3  11      192.07      200.48      5.24 o 
  -1   3  11      212.06      220.87      4.14 o 
   0   3  11       74.50       75.70      2.38 o 
   1   3  11      212.02      221.54      3.91 o 
   2   3  11      191.56      192.29      3.80 o 
   3   3  11      209.95      215.55      4.17 o 
   4   3  11       57.82       53.93      2.19 o 
   5   3  11       80.40       89.96      2.79 o 
   6   3  11       16.10       14.09      2.68 o 
   7   3  11       73.62       72.57      5.68 o 
   8   3  11        2.41        3.81      2.32 o 
   9   3  11       11.17       12.29      3.14 o 
  10   3  11        5.88        2.59      3.57 o 
 -10   4  11        2.23        5.39      2.61 o 
  -9   4  11        6.25        4.66      4.22 o 
  -8   4  11        1.03        0.35      2.23 o 
  -7   4  11       25.89       23.69      3.09 o 
  -6   4  11      107.07       98.67      3.75 o 
  -5   4  11       90.95       92.94      6.08 o 
  -4   4  11       28.54       29.33      1.91 o 
  -3   4  11       12.30       13.71      1.43 o 
  -2   4  11      154.29      149.51      3.49 o 
  -1   4  11       21.52       22.67      2.61 o 
   0   4  11       99.55      101.15      2.64 o 
   1   4  11       21.62       21.62      1.66 o 
   2   4  11      154.58      149.91      3.43 o 
   3   4  11       12.37       14.20      1.41 o 
   4   4  11       28.49       29.23      1.88 o 
   5   4  11       90.93      101.67      4.71 o 
   6   4  11      107.10      104.30      5.26 o 
   7   4  11       25.91       18.85      3.10 o 
   8   4  11        1.03       -1.27      2.20 o 
   9   4  11        6.26        4.30      3.27 o 
  10   4  11        2.24       -0.57      2.68 o 
 -10   5  11       13.99       14.95      3.28 o 
  -9   5  11       37.73       38.79      3.99 o 
  -8   5  11       25.68       22.60      3.43 o 
  -7   5  11       13.66       15.98      2.78 o 
  -6   5  11      105.04       99.45      3.86 o 
  -5   5  11      152.08      158.84      6.58 o 
  -4   5  11       60.71       65.07      2.73 o 
  -3   5  11      745.66      712.83     10.95 o 
  -2   5  11       91.11       90.90      3.63 o 
  -1   5  11      369.51      374.08      8.00 o 
   0   5  11       49.27       44.32      2.48 o 
   1   5  11      370.16      369.55      6.11 o 
   2   5  11       91.17       90.87      2.84 o 
   3   5  11      745.75      730.88     10.09 o 
   4   5  11       60.81       60.39      2.63 o 
   5   5  11      152.13      159.06      4.91 o 
   6   5  11      105.25       98.24      5.34 o 
   7   5  11       13.62       14.04      3.14 o 
   8   5  11       25.67       17.35      3.53 o 
   9   5  11       37.78       36.30      4.52 o 
  10   5  11       14.01        4.46      3.50 o 
  -9   6  11       10.54       10.12      4.56 o 
  -8   6  11       11.14       14.57      4.69 o 
  -7   6  11        5.78        9.08      2.74 o 
  -6   6  11       32.88       38.98      2.81 o 
  -5   6  11        6.73        6.69      2.74 o 
  -4   6  11       69.02       68.04      2.87 o 
  -3   6  11      140.71      142.66      3.90 o 
  -2   6  11       77.58       83.04      4.24 o 
  -1   6  11       16.65       16.03      1.79 o 
   0   6  11        3.92        7.25      3.25 o 
   1   6  11       16.58       17.78      1.58 o 
   2   6  11       77.48       78.27      2.84 o 
   3   6  11      140.85      141.89      3.89 o 
   4   6  11       69.03       72.60      2.90 o 
   5   6  11        6.77        5.79      1.84 o 
   6   6  11       32.82       28.25      3.71 o 
   7   6  11        5.79        0.82      2.56 o 
   8   6  11       11.15        9.66      3.78 o 
   9   6  11       10.54       11.56      6.91 o 
  -9   7  11       42.70       46.19      4.94 o 
  -8   7  11        8.48       11.42      3.88 o 
  -7   7  11       15.28       14.76      3.17 o 
  -6   7  11       28.18       31.22      3.72 o 
  -5   7  11        8.81        8.10      1.91 o 
  -4   7  11       77.79       81.27      3.20 o 
  -3   7  11       56.26       57.07      3.06 o 
  -2   7  11       88.45       90.73      3.70 o 
  -1   7  11       15.80       16.25      1.96 o 
   0   7  11       32.94       31.95      2.46 o 
   1   7  11       15.79       11.97      1.87 o 
   2   7  11       88.21       96.90      3.26 o 
   3   7  11       56.32       53.87      2.59 o 
   4   7  11       77.56       82.03      3.12 o 
   5   7  11        8.83       17.53      3.04 o 
   6   7  11       28.15       29.46      3.69 o 
   7   7  11       15.24       18.97      3.86 o 
   8   7  11        8.48        4.33      3.12 o 
   9   7  11       42.68       44.51      5.18 o 
  -8   8  11       13.22        8.85      4.57 o 
  -7   8  11        2.71        5.25      2.79 o 
  -6   8  11       18.13       13.75      4.25 o 
  -5   8  11        3.56        4.93      1.96 o 
  -4   8  11        4.73        5.01      1.79 o 
  -3   8  11        4.64        6.13      2.34 o 
  -2   8  11       67.22       65.96      3.41 o 
  -1   8  11       39.96       33.95      4.04 o 
   0   8  11        1.48        0.59      1.43 o 
   1   8  11       39.94       38.75      2.87 o 
   2   8  11       67.25       68.38      2.99 o 
   3   8  11        4.65        1.40      1.31 o 
   4   8  11        4.75        4.93      1.43 o 
   5   8  11        3.54        5.36      3.19 o 
   6   8  11       18.15       16.43      3.43 o 
   7   8  11        2.72        5.25      3.10 o 
   8   8  11       13.24        7.80      3.30 o 
  -7   9  11       42.12       49.25      4.92 o 
  -6   9  11        5.87       -2.61      2.40 o 
  -5   9  11        3.72        1.23      2.53 o 
  -4   9  11       13.21        8.70      3.76 o 
  -3   9  11       15.84       14.38      2.90 o 
  -2   9  11       66.78       66.98      4.40 o 
  -1   9  11      104.26       98.93      4.15 o 
   0   9  11        1.42        0.29      1.38 o 
   1   9  11      104.16       88.34      5.16 o 
   2   9  11       66.76       70.87      5.87 o 
   3   9  11       15.81       16.45      2.20 o 
   4   9  11       13.26       12.20      2.39 o 
   5   9  11        3.71        3.46      2.40 o 
   6   9  11        5.87        7.27      2.95 o 
   7   9  11       42.14       58.43      5.35 o 
  -6  10  11        2.43        2.57      3.17 o 
  -5  10  11        0.68       -2.80      2.27 o 
  -4  10  11        6.28        7.69      5.65 o 
  -3  10  11       11.81       15.98      3.28 o 
  -2  10  11       18.63       13.73      6.12 o 
  -1  10  11       54.52       56.10      4.54 o 
   0  10  11        0.21        0.87      2.00 o 
   1  10  11       54.64       54.56      8.01 o 
   2  10  11       18.62       16.14      4.33 o 
   3  10  11       11.86       11.73      4.32 o 
   4  10  11        6.26        9.47      2.94 o 
   5  10  11        0.67        0.87      4.13 o 
   6  10  11        2.43        2.38      2.62 o 
  -4  11  11        6.40       10.82      3.27 o 
  -3  11  11        2.91        4.92      2.85 o 
  -2  11  11       18.21       14.03      3.45 o 
  -1  11  11        8.93        9.13      2.64 o 
   0  11  11        1.61        2.98      2.06 o 
   1  11  11        8.89       12.69      3.23 o 
   2  11  11       18.22       16.25      3.21 o 
   3  11  11        2.90        1.69      2.71 o 
   4  11  11        6.41       10.26      4.14 o 
  -1  12  11        0.20        0.87      2.50 o 
   0  12  11       10.54        8.96      2.92 o 
   1  12  11        0.20        1.34      2.28 o 
   0   0  12     2723.23     2767.22     43.24 o 
   1   0  12      816.47      841.28     11.92 o 
   2   0  12       23.22       24.27      1.63 o 
   3   0  12      143.69      147.08      3.75 o 
   4   0  12        6.68        7.61      1.14 o 
   5   0  12       60.12       61.21      2.61 o 
   6   0  12        6.42        4.49      1.41 o 
   7   0  12       19.89       17.77      5.43 o 
   8   0  12       33.58       29.48      3.38 o 
   9   0  12        5.71        7.95      2.58 o 
  10   0  12        3.48        5.62      2.80 o 
 -10   1  12        7.24        4.15      2.71 o 
  -9   1  12        0.30       -1.05      4.05 o 
  -8   1  12       23.99       28.14      3.33 o 
  -7   1  12       79.60       73.82      5.83 o 
  -6   1  12      177.74      179.40      4.88 o 
  -5   1  12       79.92       83.36      2.71 o 
  -4   1  12       15.24       15.13      1.62 o 
  -3   1  12       63.21       62.34      2.56 o 
  -2   1  12        2.48        2.41      1.00 o 
  -1   1  12        5.62        5.01      0.84 o 
   0   1  12      153.59      162.81      3.04 o 
   1   1  12        5.71        4.18      0.95 o 
   2   1  12        2.44        2.29      0.90 o 
   3   1  12       63.25       65.85      2.18 o 
   4   1  12       15.22       12.53      1.30 o 
   5   1  12       80.06       80.64      2.66 o 
   6   1  12      177.82      188.00      4.97 o 
   7   1  12       79.89       72.92      7.44 o 
   8   1  12       24.01       24.65      3.34 o 
   9   1  12        0.30        1.02      3.14 o 
  10   1  12        7.25        4.78      2.81 o 
 -10   2  12        3.75        4.17      2.78 o 
  -9   2  12       19.35       20.14      3.36 o 
  -8   2  12      122.90      111.54      5.59 o 
  -7   2  12       80.12       85.20      4.77 o 
  -6   2  12      126.81      125.06      3.51 o 
  -5   2  12       57.51       56.93      3.96 o 
  -4   2  12       34.69       37.76      5.56 o 
  -3   2  12      214.70      222.78      5.03 o 
  -2   2  12      106.02      119.63      3.49 o 
  -1   2  12       52.04       55.21      2.23 o 
   0   2  12       28.03       28.57      2.64 o 
   1   2  12       52.10       54.24      1.84 o 
   2   2  12      106.01      114.96      2.98 o 
   3   2  12      214.88      218.43      4.25 o 
   4   2  12       34.70       39.66      1.91 o 
   5   2  12       57.49       53.50      2.32 o 
   6   2  12      126.79      128.46      4.58 o 
   7   2  12       80.12       73.98      4.54 o 
   8   2  12      123.02      123.62      5.98 o 
   9   2  12       19.35       23.71      5.61 o 
  10   2  12        3.74        5.40      3.19 o 
 -10   3  12        6.97        6.30      3.00 o 
  -9   3  12        3.52        2.71      2.58 o 
  -8   3  12        3.33        1.67      2.15 o 
  -7   3  12       17.76       23.51      3.08 o 
  -6   3  12        5.06        7.06      1.62 o 
  -5   3  12      210.73      220.29      6.39 o 
  -4   3  12      176.30      175.27      6.15 o 
  -3   3  12      274.11      250.45      6.40 o 
  -2   3  12       52.17       46.31      2.00 o 
  -1   3  12      125.03      121.61      3.02 o 
   0   3  12       37.57       36.75      4.23 o 
   1   3  12      124.74      122.51      2.83 o 
   2   3  12       52.17       42.69      2.29 o 
   3   3  12      274.27      250.65      4.65 o 
   4   3  12      176.21      176.48      3.94 o 
   5   3  12      210.74      220.16      4.62 o 
   6   3  12        5.03        6.62      2.74 o 
   7   3  12       17.86       23.99      3.21 o 
   8   3  12        3.31        2.99      2.30 o 
   9   3  12        3.52        3.94      2.54 o 
  10   3  12        6.97        6.49      2.96 o 
 -10   4  12       12.45       13.11      4.19 o 
  -9   4  12        3.36        0.80      2.32 o 
  -8   4  12        3.72        0.52      2.19 o 
  -7   4  12        1.34       -0.03      2.00 o 
  -6   4  12       60.86       60.06      3.06 o 
  -5   4  12      153.69      158.15      4.75 o 
  -4   4  12       68.24       70.27      4.68 o 
  -3   4  12      118.35      119.45      4.45 o 
  -2   4  12      109.22      104.83      2.99 o 
  -1   4  12       23.91       23.44      1.62 o 
   0   4  12        3.41        3.32      1.62 o 
   1   4  12       24.01       24.30      2.31 o 
   2   4  12      109.16      104.07      2.95 o 
   3   4  12      118.57      121.62      3.33 o 
   4   4  12       68.34       70.84      2.70 o 
   5   4  12      153.64      159.65      4.87 o 
   6   4  12       60.78       55.54      4.15 o 
   7   4  12        1.34       -0.66      2.09 o 
   8   4  12        3.70        2.64      2.48 o 
   9   4  12        3.37        0.17      4.64 o 
  10   4  12       12.43        5.86      3.20 o 
  -9   5  12        8.37        8.38      3.10 o 
  -8   5  12       15.87       15.07      3.05 o 
  -7   5  12        4.60        5.06      2.45 o 
  -6   5  12       16.17       17.79      2.48 o 
  -5   5  12       10.56       10.66      1.92 o 
  -4   5  12       53.81       52.66      4.05 o 
  -3   5  12      575.67      555.90     12.80 o 
  -2   5  12      188.37      163.62      4.01 o 
  -1   5  12        0.33        1.29      1.15 o 
   0   5  12      154.39      155.53      4.42 o 
   1   5  12        0.34        0.60      1.13 o 
   2   5  12      187.89      168.05      4.47 o 
   3   5  12      575.30      580.13      9.13 o 
   4   5  12       53.88       59.86      2.61 o 
   5   5  12       10.58       14.50      2.07 o 
   6   5  12       16.14       14.72      2.83 o 
   7   5  12        4.59        3.91      2.42 o 
   8   5  12       15.91       14.61      3.99 o 
   9   5  12        8.38        0.62      2.96 o 
  -9   6  12       34.74       36.76      4.32 o 
  -8   6  12       17.04       11.92      4.88 o 
  -7   6  12       16.50       15.45      3.16 o 
  -6   6  12        0.67        1.35      1.56 o 
  -5   6  12        9.69        8.49      1.92 o 
  -4   6  12        0.20        1.45      1.30 o 
  -3   6  12      145.75      141.69      3.94 o 
  -2   6  12       75.83       77.16      3.44 o 
  -1   6  12       10.34       15.80      2.02 o 
   0   6  12       20.76       20.90      2.11 o 
   1   6  12       10.31       13.48      1.87 o 
   2   6  12       75.87       79.11      2.92 o 
   3   6  12      145.75      140.00      4.38 o 
   4   6  12        0.20        0.19      1.18 o 
   5   6  12        9.69        6.33      1.88 o 
   6   6  12        0.68       -3.01      2.10 o 
   7   6  12       16.53       10.25      3.11 o 
   8   6  12       17.02       16.51      3.79 o 
   9   6  12       34.74       33.77      4.79 o 
  -8   7  12        8.97       10.23      4.59 o 
  -7   7  12       11.33       14.15      3.27 o 
  -6   7  12        4.54        3.75      3.76 o 
  -5   7  12       23.70       23.51      2.48 o 
  -4   7  12       36.46       38.58      2.45 o 
  -3   7  12        3.72        2.65      1.43 o 
  -2   7  12       63.38       64.25      6.28 o 
  -1   7  12       77.10       66.41      3.62 o 
   0   7  12       77.01       76.05      3.40 o 
   1   7  12       77.26       68.50      3.33 o 
   2   7  12       63.41       63.21      3.33 o 
   3   7  12        3.74        4.18      1.34 o 
   4   7  12       36.51       38.32      4.26 o 
   5   7  12       23.76       21.92      2.43 o 
   6   7  12        4.54        2.79      2.42 o 
   7   7  12       11.32       10.31      3.23 o 
   8   7  12        8.96        6.26      6.01 o 
  -8   8  12        5.44        3.14      4.21 o 
  -7   8  12       11.57       10.47      3.39 o 
  -6   8  12       33.41       30.28      3.97 o 
  -5   8  12        3.68        5.05      1.70 o 
  -4   8  12        3.66        5.24      1.78 o 
  -3   8  12        3.45        6.80      1.73 o 
  -2   8  12       22.96       23.88      2.47 o 
  -1   8  12        9.05        4.95      1.63 o 
   0   8  12      153.99      137.16      4.68 o 
   1   8  12        9.03        5.85      1.74 o 
   2   8  12       22.97       24.91      3.36 o 
   3   8  12        3.45        1.53      1.36 o 
   4   8  12        3.65        3.45      1.43 o 
   5   8  12        3.67        3.02      3.55 o 
   6   8  12       33.45       32.80      5.74 o 
   7   8  12       11.59        9.83      6.41 o 
   8   8  12        5.45        1.29      3.20 o 
  -7   9  12        9.25       10.51      3.53 o 
  -6   9  12       49.09       43.41      7.00 o 
  -5   9  12        3.78        2.29      2.62 o 
  -4   9  12        0.99       -0.07      2.27 o 
  -3   9  12       12.34       15.62      2.37 o 
  -2   9  12       79.63       72.82      3.74 o 
  -1   9  12       61.03       64.05      3.51 o 
   0   9  12        0.68        3.97      1.70 o 
   1   9  12       61.13       64.10      3.61 o 
   2   9  12       79.74       70.45      3.73 o 
   3   9  12       12.33       13.00      2.28 o 
   4   9  12        1.00        0.82      1.69 o 
   5   9  12        3.80        6.16      6.61 o 
   6   9  12       49.01       52.12      4.79 o 
   7   9  12        9.23        6.52      4.62 o 
  -5  10  12       11.66       15.30      8.76 o 
  -4  10  12        3.06        4.40      3.09 o 
  -3  10  12       17.42       16.78      3.86 o 
  -2  10  12        8.20        6.97      3.52 o 
  -1  10  12       57.88       49.19      4.33 o 
   0  10  12       11.23        8.42      4.00 o 
   1  10  12       57.90       56.55      4.70 o 
   2  10  12        8.18        7.66      2.52 o 
   3  10  12       17.43       16.84      6.62 o 
   4  10  12        3.08        3.43      3.57 o 
   5  10  12       11.66       16.17      3.53 o 
  -4  11  12        2.46        1.47      2.98 o 
  -3  11  12       11.37       12.54      3.54 o 
  -2  11  12        2.23        0.07      2.19 o 
  -1  11  12       53.67       54.73      4.89 o 
   0  11  12       19.39       13.42      4.78 o 
   1  11  12       53.56       58.84      4.92 o 
   2  11  12        2.23        2.62      2.24 o 
   3  11  12       11.38       15.98      3.64 o 
   4  11  12        2.44        2.95      4.02 o 
   1   0  13        8.44        8.90      1.21 o 
   2   0  13      200.06      204.24      4.56 o 
   3   0  13      115.28      123.11      3.54 o 
   4   0  13      166.18      157.21      3.63 o 
   5   0  13       12.40       12.22      1.47 o 
   6   0  13        0.80        1.95      1.42 o 
   7   0  13       47.50       46.24      3.80 o 
   8   0  13       15.15       13.12      3.23 o 
   9   0  13        2.27        4.19      2.61 o 
  10   0  13        1.03       -2.04      4.40 o 
 -10   1  13        2.81        2.06      2.78 o 
  -9   1  13        5.08        6.70      3.42 o 
  -8   1  13       28.84       27.78      3.39 o 
  -7   1  13       31.85       30.54      6.52 o 
  -6   1  13       66.72       74.21      3.88 o 
  -5   1  13       27.53       28.54      1.88 o 
  -4   1  13       16.40       19.92      5.89 o 
  -3   1  13       65.60       69.38      2.82 o 
  -2   1  13      447.36      429.22      7.58 o 
  -1   1  13       39.08       41.11      2.38 o 
   0   1  13       36.25       36.44      1.89 o 
   1   1  13       39.03       40.76      1.96 o 
   2   1  13      447.37      441.25      6.46 o 
   3   1  13       65.53       70.88      2.49 o 
   4   1  13       16.39       17.51      1.47 o 
   5   1  13       27.53       28.24      1.85 o 
   6   1  13       66.79       69.90      3.28 o 
   7   1  13       31.83       32.16      3.29 o 
   8   1  13       28.95       25.95      5.07 o 
   9   1  13        5.06        5.47      2.84 o 
  10   1  13        2.81        1.95      2.63 o 
 -10   2  13       12.39       15.44      3.68 o 
  -9   2  13       24.90       20.36      3.30 o 
  -8   2  13       13.07        8.32      2.51 o 
  -7   2  13       18.55       19.49      2.89 o 
  -6   2  13      124.05      118.48      3.49 o 
  -5   2  13        9.33        7.24      2.04 o 
  -4   2  13       11.59       15.06      1.80 o 
  -3   2  13       29.35       29.94      2.42 o 
  -2   2  13      377.33      362.85      6.88 o 
  -1   2  13      251.74      265.66      5.55 o 
   0   2  13        1.87        3.77      1.98 o 
   1   2  13      251.64      269.84      4.50 o 
   2   2  13      377.68      359.84      5.70 o 
   3   2  13       29.20       25.40      1.61 o 
   4   2  13       11.57       15.11      1.45 o 
   5   2  13        9.33        6.56      1.67 o 
   6   2  13      123.92      122.32      4.32 o 
   7   2  13       18.55       21.81      3.00 o 
   8   2  13       13.08       13.91      2.97 o 
   9   2  13       24.83       20.55      3.52 o 
  10   2  13       12.41        9.49      3.12 o 
 -10   3  13        0.42        2.77      2.83 o 
  -9   3  13        2.10        5.02      6.20 o 
  -8   3  13        8.17        8.85      2.65 o 
  -7   3  13       49.75       51.79      4.15 o 
  -6   3  13       27.67       27.83      2.84 o 
  -5   3  13      142.07      122.09      4.13 o 
  -4   3  13       74.39       67.87      3.10 o 
  -3   3  13      142.77      132.60      4.07 o 
  -2   3  13      178.25      178.61      6.31 o 
  -1   3  13       57.16       56.44      2.20 o 
   0   3  13        3.11        1.39      1.71 o 
   1   3  13       56.95       58.38      3.24 o 
   2   3  13      178.28      181.14      3.80 o 
   3   3  13      142.82      136.48      3.61 o 
   4   3  13       74.53       74.74      2.65 o 
   5   3  13      142.03      140.77      3.70 o 
   6   3  13       27.58       31.34      6.40 o 
   7   3  13       49.72       54.06      4.34 o 
   8   3  13        8.17        6.96      2.57 o 
   9   3  13        2.11       -3.21      2.14 o 
  10   3  13        0.42        0.38      2.79 o 
  -9   4  13        2.98        3.72      2.74 o 
  -8   4  13       15.04       15.23      3.11 o 
  -7   4  13       54.54       50.78      4.01 o 
  -6   4  13       32.81       33.41      2.61 o 
  -5   4  13       91.43       86.66      3.67 o 
  -4   4  13       59.36       61.78      3.15 o 
  -3   4  13      440.14      434.44      8.45 o 
  -2   4  13      207.70      211.69      4.46 o 
  -1   4  13       76.95       77.17      3.01 o 
   0   4  13       51.53       53.94      2.65 o 
   1   4  13       77.10       78.74      3.17 o 
   2   4  13      207.92      207.65      4.98 o 
   3   4  13      440.09      451.95      7.17 o 
   4   4  13       59.29       57.26      2.54 o 
   5   4  13       91.53       90.69      3.80 o 
   6   4  13       32.90       30.75      3.48 o 
   7   4  13       54.55       49.34      4.51 o 
   8   4  13       15.04       10.82      3.08 o 
   9   4  13        2.98        2.74      2.68 o 
  -9   5  13        7.31        5.84      3.05 o 
  -8   5  13        0.41        5.94      2.69 o 
  -7   5  13        0.14        0.62      2.16 o 
  -6   5  13        4.57        4.46      2.52 o 
  -5   5  13       48.10       41.07      2.87 o 
  -4   5  13       20.32       23.70      2.38 o 
  -3   5  13      204.32      199.82      5.53 o 
  -2   5  13      142.18      143.01      3.79 o 
  -1   5  13       90.12       87.56      3.38 o 
   0   5  13       37.51       42.92      2.62 o 
   1   5  13       90.09       86.31      3.49 o 
   2   5  13      142.24      144.15      5.44 o 
   3   5  13      204.16      208.16      5.26 o 
   4   5  13       20.29       21.11      1.86 o 
   5   5  13       48.03       43.93      2.94 o 
   6   5  13        4.59        3.29      2.37 o 
   7   5  13        0.14       -2.65      2.89 o 
   8   5  13        0.42       -3.56      2.37 o 
   9   5  13        7.29        8.65      7.35 o 
  -8   6  13        2.36       -0.57      3.62 o 
  -7   6  13        0.72       -0.01      2.38 o 
  -6   6  13        8.59        3.89      1.71 o 
  -5   6  13       19.98       20.80      2.74 o 
  -4   6  13        3.66        8.55      1.92 o 
  -3   6  13       53.91       52.87      3.12 o 
  -2   6  13      380.86      361.34      7.74 o 
  -1   6  13      211.60      214.22      5.62 o 
   0   6  13        6.19        5.83      1.58 o 
   1   6  13      211.55      218.08      5.68 o 
   2   6  13      380.58      380.37      7.95 o 
   3   6  13       53.89       50.17      3.64 o 
   4   6  13        3.68        5.50      1.58 o 
   5   6  13       19.95       21.91      2.81 o 
   6   6  13        8.59        8.70      4.45 o 
   7   6  13        0.73       -1.21      2.50 o 
   8   6  13        2.36        2.17      2.99 o 
  -8   7  13        3.98        0.90      3.69 o 
  -7   7  13        4.91        3.31      3.08 o 
  -6   7  13        5.35        5.42      1.98 o 
  -5   7  13        3.23        4.95      1.89 o 
  -4   7  13        1.50        0.26      1.48 o 
  -3   7  13       13.45       12.38      1.97 o 
  -2   7  13        1.20        1.46      1.47 o 
  -1   7  13       57.98       53.82      3.10 o 
   0   7  13        9.70       10.18      2.28 o 
   1   7  13       57.98       53.68      3.16 o 
   2   7  13        1.21       -0.86      1.33 o 
   3   7  13       13.45       14.39      2.06 o 
   4   7  13        1.50        3.86      1.58 o 
   5   7  13        3.25       11.00      3.93 o 
   6   7  13        5.35        3.86      2.57 o 
   7   7  13        4.90        1.58      4.14 o 
   8   7  13        3.99        2.69      3.04 o 
  -7   8  13       66.11       78.12      5.88 o 
  -6   8  13       23.85       22.80      4.05 o 
  -5   8  13        1.96        0.00      1.96 o 
  -4   8  13        9.43        7.10      2.05 o 
  -3   8  13        1.96        0.30      1.56 o 
  -2   8  13       24.48       21.91      2.45 o 
  -1   8  13       44.30       48.08      3.17 o 
   0   8  13       10.07        6.52      1.77 o 
   1   8  13       44.29       45.59      5.01 o 
   2   8  13       24.55       22.98      2.42 o 
   3   8  13        1.98        1.43      1.53 o 
   4   8  13        9.41       12.60      1.87 o 
   5   8  13        1.96        7.76      3.76 o 
   6   8  13       23.85       31.54      5.66 o 
   7   8  13       66.13       60.46      7.45 o 
  -6   9  13        8.68       15.11      5.16 o 
  -5   9  13       11.98        7.19      4.62 o 
  -4   9  13        4.69        3.61      1.92 o 
  -3   9  13        2.54        5.03      1.84 o 
  -2   9  13       15.18       15.82      2.28 o 
  -1   9  13       41.98       35.30      2.98 o 
   0   9  13       10.10       15.44      2.28 o 
   1   9  13       42.09       45.04      3.21 o 
   2   9  13       15.14       12.67      3.00 o 
   3   9  13        2.55        1.93      2.66 o 
   4   9  13        4.69        5.05      2.45 o 
   5   9  13       11.98       12.01      3.06 o 
   6   9  13        8.69       10.28      3.57 o 
  -5  10  13        0.58        3.59      4.69 o 
  -4  10  13        2.45        0.54      2.63 o 
  -3  10  13        1.06       -1.08      2.27 o 
  -2  10  13        3.77        0.76      2.07 o 
  -1  10  13       20.81       16.26      2.53 o 
   0  10  13        0.80        3.95      1.84 o 
   1  10  13       20.73       19.87      2.66 o 
   2  10  13        3.75        4.57      1.96 o 
   3  10  13        1.06       -1.73      1.52 o 
   4  10  13        2.45        6.09      3.95 o 
   5  10  13        0.58        2.59      3.40 o 
  -3  11  13        7.45        8.67      3.34 o 
  -2  11  13        3.19        2.48      3.02 o 
  -1  11  13       14.80       11.51      3.17 o 
   0  11  13       11.04       11.19      3.00 o 
   1  11  13       14.79       19.85      3.56 o 
   2  11  13        3.19        5.04      2.34 o 
   3  11  13        7.46       14.81      3.33 o 
   0   0  14       10.48       10.00      2.48 o 
   1   0  14       10.68       10.83      1.30 o 
   2   0  14       55.89       61.92      2.57 o 
   3   0  14       99.86       94.37      7.34 o 
   4   0  14        1.31        0.92      1.04 o 
   5   0  14        8.31        6.84      1.35 o 
   6   0  14        0.73        1.73      2.55 o 
   7   0  14       63.34       59.99      4.09 o 
   8   0  14       23.51       18.42      3.04 o 
   9   0  14        0.84       -0.69      2.08 o 
  10   0  14       13.11       12.38      3.28 o 
 -10   1  14        5.34       10.39      3.19 o 
  -9   1  14        7.40        4.83      2.53 o 
  -8   1  14        3.52        2.75      2.71 o 
  -7   1  14       21.56       20.20      3.00 o 
  -6   1  14       25.96       24.02      2.28 o 
  -5   1  14        7.57        5.33      1.30 o 
  -4   1  14       32.02       29.99      2.24 o 
  -3   1  14      147.03      157.34      4.26 o 
  -2   1  14       26.36       28.08      1.99 o 
  -1   1  14       60.52       59.15      2.49 o 
   0   1  14      121.79      128.20      4.59 o 
   1   1  14       60.59       59.38      4.90 o 
   2   1  14       26.30       23.50      1.52 o 
   3   1  14      147.01      155.83      3.95 o 
   4   1  14       31.95       31.91      1.86 o 
   5   1  14        7.60        8.07      1.39 o 
   6   1  14       25.93       21.00      2.24 o 
   7   1  14       21.48       20.08      2.94 o 
   8   1  14        3.52        3.81      2.27 o 
   9   1  14        7.40        9.87      2.74 o 
  10   1  14        5.33       -2.11      2.34 o 
 -10   2  14        5.43        2.45      2.50 o 
  -9   2  14        6.62        5.41      2.55 o 
  -8   2  14        2.40        6.26      2.43 o 
  -7   2  14      149.19      137.59      8.83 o 
  -6   2  14       82.23       81.23      3.06 o 
  -5   2  14      232.34      213.00      5.46 o 
  -4   2  14       38.22       43.14      2.63 o 
  -3   2  14       90.03       82.89      4.47 o 
  -2   2  14        0.57        1.55      2.09 o 
  -1   2  14      184.21      183.31      4.58 o 
   0   2  14       32.76       31.63      4.05 o 
   1   2  14      184.01      190.28      6.59 o 
   2   2  14        0.57       -0.31      0.80 o 
   3   2  14       90.05       88.46      2.76 o 
   4   2  14       38.01       43.69      3.44 o 
   5   2  14      232.64      224.14      4.77 o 
   6   2  14       82.19       80.52      3.62 o 
   7   2  14      149.18      140.20      6.16 o 
   8   2  14        2.41       -0.49      1.98 o 
   9   2  14        6.63        2.97      2.87 o 
  10   2  14        5.42        0.04      2.55 o 
  -9   3  14        1.94        8.88      2.76 o 
  -8   3  14       21.94       29.54      3.67 o 
  -7   3  14       18.34       14.01      3.40 o 
  -6   3  14       83.78       89.59      3.72 o 
  -5   3  14        5.91        5.90      1.77 o 
  -4   3  14      115.92      114.86      4.00 o 
  -3   3  14        2.89        2.44      1.83 o 
  -2   3  14       64.35       65.12      2.95 o 
  -1   3  14       51.06       49.45      3.65 o 
   0   3  14        0.01        1.04      1.10 o 
   1   3  14       50.96       51.66      3.27 o 
   2   3  14       64.47       67.20      3.69 o 
   3   3  14        2.91        1.38      1.34 o 
   4   3  14      115.88      114.72      3.33 o 
   5   3  14        5.91        5.52      1.49 o 
   6   3  14       83.73       79.02      4.70 o 
   7   3  14       18.42       17.30      3.00 o 
   8   3  14       21.96       23.85      4.88 o 
   9   3  14        1.94       -1.26      3.18 o 
  -9   4  14        4.93        3.99      2.92 o 
  -8   4  14        3.61        0.00      1.92 o 
  -7   4  14       46.30       44.89      3.91 o 
  -6   4  14       19.75       20.09      2.87 o 
  -5   4  14      188.68      187.87      6.20 o 
  -4   4  14       85.80       82.30      3.75 o 
  -3   4  14      280.09      271.61      6.95 o 
  -2   4  14      351.35      348.37      7.34 o 
  -1   4  14      226.07      231.02      5.51 o 
   0   4  14       55.96       49.67      2.73 o 
   1   4  14      226.23      233.79      5.70 o 
   2   4  14      351.49      353.28      8.96 o 
   3   4  14      280.18      283.00      9.41 o 
   4   4  14       85.95       84.66      3.31 o 
   5   4  14      188.78      198.62      6.26 o 
   6   4  14       19.70       21.15      3.13 o 
   7   4  14       46.24       43.65      4.11 o 
   8   4  14        3.61        0.14      2.41 o 
   9   4  14        4.93        6.45      3.23 o 
  -9   5  14        1.08        2.74      2.95 o 
  -8   5  14        5.18        7.28      2.82 o 
  -7   5  14        2.83        2.18      2.31 o 
  -6   5  14        7.74        3.80      1.72 o 
  -5   5  14        7.78       11.05      2.87 o 
  -4   5  14       93.99       94.57      3.88 o 
  -3   5  14       71.89       75.99      3.66 o 
  -2   5  14      138.67      130.44      4.52 o 
  -1   5  14      108.86      108.83      3.84 o 
   0   5  14        3.21        4.08      1.44 o 
   1   5  14      108.74      104.25      3.92 o 
   2   5  14      138.64      134.11      5.36 o 
   3   5  14       71.88       76.20      4.74 o 
   4   5  14       93.89       96.91      3.77 o 
   5   5  14        7.80        9.00      1.97 o 
   6   5  14        7.76       12.26      2.84 o 
   7   5  14        2.82        2.84      2.67 o 
   8   5  14        5.18        1.89      4.93 o 
   9   5  14        1.08       -2.65      2.71 o 
  -8   6  14        8.66        8.40      4.76 o 
  -7   6  14       21.37       19.05      3.43 o 
  -6   6  14       26.22       25.98      2.57 o 
  -5   6  14       15.03       16.83      2.24 o 
  -4   6  14      103.17      100.14      4.53 o 
  -3   6  14        8.37        6.22      1.86 o 
  -2   6  14       78.71       77.42      3.68 o 
  -1   6  14       65.74       63.46      3.23 o 
   0   6  14       15.89       15.69      2.16 o 
   1   6  14       65.77       66.93      3.36 o 
   2   6  14       78.89       80.75      3.66 o 
   3   6  14        8.34        5.89      2.01 o 
   4   6  14      103.23      109.89      4.12 o 
   5   6  14       15.02       14.03      2.66 o 
   6   6  14       26.26       23.05      4.03 o 
   7   6  14       21.36       17.99      3.62 o 
   8   6  14        8.66       11.41      3.46 o 
  -7   7  14        6.76        7.25      3.21 o 
  -6   7  14        1.00       -0.53      1.69 o 
  -5   7  14        0.46        0.16      1.74 o 
  -4   7  14        3.87        6.04      1.83 o 
  -3   7  14        3.01        3.82      2.70 o 
  -2   7  14       76.99       74.00      3.53 o 
  -1   7  14        9.58        8.12      1.78 o 
   0   7  14        5.03        0.69      2.38 o 
   1   7  14        9.58       11.10      2.25 o 
   2   7  14       77.02       67.83      5.42 o 
   3   7  14        3.04        0.87      1.60 o 
   4   7  14        3.89        4.20      2.01 o 
   5   7  14        0.45        5.02      3.48 o 
   6   7  14        0.99        1.67      3.45 o 
   7   7  14        6.80        7.45      3.97 o 
  -7   8  14        1.59       -0.73      2.87 o 
  -6   8  14        0.16       -0.93      2.10 o 
  -5   8  14       13.46       11.11      2.39 o 
  -4   8  14        5.04        3.67      2.42 o 
  -3   8  14       31.78       34.07      2.93 o 
  -2   8  14       27.13       29.03      2.76 o 
  -1   8  14        9.37        9.36      1.85 o 
   0   8  14        1.54        0.32      1.43 o 
   1   8  14        9.41        6.92      1.79 o 
   2   8  14       27.13       27.07      3.61 o 
   3   8  14       31.78       32.58      2.81 o 
   4   8  14        5.02        3.58      1.67 o 
   6   8  14        0.16       -2.31      3.57 o 
   7   8  14        1.59       -1.07      3.83 o 
  -6   9  14       15.76       16.92      5.52 o 
  -5   9  14       11.94        8.64      4.74 o 
  -4   9  14        0.34       -2.37      2.00 o 
  -3   9  14       12.80       13.21      2.26 o 
  -2   9  14        5.83        0.90      1.48 o 
  -1   9  14       33.30       36.55      3.75 o 
   0   9  14        1.13        1.18      1.60 o 
   1   9  14       33.19       38.41      3.16 o 
   2   9  14        5.82        7.70      2.03 o 
   3   9  14       12.82       14.14      2.43 o 
   4   9  14        0.34        2.21      2.22 o 
   5   9  14       11.94       10.88      4.40 o 
   6   9  14       15.76       23.68      5.74 o 
  -4  10  14        3.53        2.48      4.52 o 
  -3  10  14        0.63        4.30      2.82 o 
  -2  10  14        2.64       -0.18      1.72 o 
  -1  10  14        3.07        0.94      2.74 o 
   0  10  14       12.15       15.45      2.49 o 
   1  10  14        3.06       -0.23      2.22 o 
   2  10  14        2.64        1.65      1.82 o 
   3  10  14        0.63        4.48      2.05 o 
   4  10  14        3.52        7.34      6.14 o 
  -1  11  14        1.26       -0.18      3.93 o 
   0  11  14        7.43        3.38      2.41 o 
   1  11  14        1.26        6.90      2.65 o 
   1   0  15       13.04       13.84      2.34 o 
   2   0  15       48.98       52.59      2.49 o 
   3   0  15       45.62       48.09      2.56 o 
   4   0  15       71.60       67.10      3.81 o 
   5   0  15        6.05        5.46      1.40 o 
   6   0  15       37.49       36.35      2.78 o 
   7   0  15        1.40        0.36      3.31 o 
   8   0  15        0.33        1.44      2.09 o 
   9   0  15        0.00        0.01      3.13 o 
  -9   1  15       14.58       19.98      3.47 o 
  -8   1  15        7.41        6.43      3.52 o 
  -7   1  15       14.18       16.54      6.50 o 
  -6   1  15        8.63       12.83      2.00 o 
  -5   1  15       62.47       61.18      2.63 o 
  -4   1  15      144.87      140.17      4.31 o 
  -3   1  15       70.69       71.45      3.11 o 
  -2   1  15      115.19      114.66      3.61 o 
  -1   1  15       34.29       36.86      2.95 o 
   0   1  15       20.42       18.35      2.23 o 
   1   1  15       34.19       31.60      2.70 o 
   2   1  15      115.23      116.37      3.67 o 
   3   1  15       70.51       72.84      2.56 o 
   4   1  15      144.90      146.26      3.69 o 
   5   1  15       62.52       58.47      2.62 o 
   6   1  15        8.63        5.41      1.70 o 
   7   1  15       14.23       16.21      4.12 o 
   8   1  15        7.40        4.81      2.46 o 
   9   1  15       14.57       21.26      3.52 o 
  -9   2  15       15.98       15.08      3.17 o 
  -8   2  15        6.66        6.68      3.07 o 
  -7   2  15        4.26        2.27      2.09 o 
  -6   2  15       25.19       27.11      2.12 o 
  -5   2  15        2.78        4.59      2.27 o 
  -4   2  15       73.20       70.72      3.22 o 
  -3   2  15       44.91       41.20      2.57 o 
  -2   2  15       90.91       97.58      3.51 o 
  -1   2  15        3.27        2.97      1.23 o 
   0   2  15        1.45        2.56      1.45 o 
   1   2  15        3.29        1.85      2.12 o 
   2   2  15       90.93       94.75      4.38 o 
   3   2  15       45.00       41.02      2.05 o 
   4   2  15       73.31       77.39      2.81 o 
   5   2  15        2.80        4.69      1.39 o 
   6   2  15       25.20       29.30      2.66 o 
   7   2  15        4.25        7.77      2.76 o 
   8   2  15        6.65        3.30      2.36 o 
   9   2  15       16.00       12.89      3.24 o 
  -9   3  15       11.43       10.90      3.02 o 
  -8   3  15        1.99        1.21      2.26 o 
  -7   3  15       41.39       49.97      4.26 o 
  -6   3  15      330.21      321.28      7.32 o 
  -5   3  15       81.36       83.76      3.61 o 
  -4   3  15       18.07       15.50      2.06 o 
  -3   3  15       66.73       65.79      3.25 o 
  -2   3  15       72.01       71.86      4.14 o 
  -1   3  15       37.34       38.42      2.41 o 
   0   3  15       54.88       63.00      5.07 o 
   1   3  15       37.36       38.15      3.16 o 
   2   3  15       72.01       69.88      3.88 o 
   3   3  15       66.66       69.02      4.51 o 
   4   3  15       18.01       14.36      1.63 o 
   5   3  15       81.42       87.07      3.13 o 
   6   3  15      330.04      333.29      9.61 o 
   7   3  15       41.41       42.44      4.18 o 
   8   3  15        1.99        4.56      2.58 o 
   9   3  15       11.44        7.90      7.06 o 
  -9   4  15        1.35        5.98      2.80 o 
  -8   4  15       14.81       17.30      3.78 o 
  -7   4  15       17.12       11.76      2.97 o 
  -6   4  15        3.75       -0.85      1.53 o 
  -5   4  15       12.54       16.88      2.20 o 
  -4   4  15        2.54        2.57      1.56 o 
  -3   4  15       48.41       52.47      3.06 o 
  -2   4  15      109.61      105.86      4.02 o 
  -1   4  15       17.28       19.88      5.84 o 
   0   4  15       60.31       59.55      4.19 o 
   1   4  15       17.32       17.12      2.05 o 
   2   4  15      109.61      104.38      4.86 o 
   3   4  15       48.53       44.71      3.46 o 
   4   4  15        2.52        1.92      1.47 o 
   5   4  15       12.60       13.01      2.03 o 
   6   4  15        3.76        7.01      2.51 o 
   7   4  15       17.14       16.54      3.67 o 
   8   4  15       14.81       15.42      3.43 o 
   9   4  15        1.34       -2.47      2.67 o 
  -8   5  15        4.02        0.59      2.24 o 
  -7   5  15        8.74       10.41      2.95 o 
  -6   5  15        7.94        8.99      1.93 o 
  -5   5  15       29.04       28.22      2.65 o 
  -4   5  15       11.27        9.01      1.94 o 
  -3   5  15       58.57       51.34      3.24 o 
  -2   5  15      238.82      239.62      6.21 o 
  -1   5  15      149.92      166.69     19.71 o 
   0   5  15        1.21        1.21      1.66 o 
   1   5  15      149.95      163.07      4.98 o 
   2   5  15      238.90      252.08     11.84 o 
   3   5  15       58.54       55.57      4.02 o 
   4   5  15       11.26       14.15      2.39 o 
   5   5  15       28.99       34.22      3.34 o 
   6   5  15        7.94        6.35      2.59 o 
   7   5  15        8.74       10.64      4.17 o 
   8   5  15        4.03       -0.19      2.58 o 
  -8   6  15        1.34        1.76      4.09 o 
  -7   6  15        0.97       -0.64      2.40 o 
  -6   6  15        0.70       -0.02      1.69 o 
  -5   6  15        3.69        1.37      1.79 o 
  -4   6  15       39.36       39.17      3.00 o 
  -3   6  15        2.25        4.93      4.80 o 
  -2   6  15       24.44       23.58      3.11 o 
  -1   6  15       96.16       85.70      5.97 o 
   0   6  15        2.67       -1.74      2.63 o 
   1   6  15       96.04       90.48      3.90 o 
   2   6  15       24.44       24.37      2.46 o 
   3   6  15        2.25        3.36      2.62 o 
   4   6  15       39.32       43.22      3.51 o 
   5   6  15        3.71        6.02      3.64 o 
   6   6  15        0.70       -2.14      3.05 o 
   7   6  15        0.96       -2.45      3.59 o 
   8   6  15        1.34       -2.69      3.81 o 
  -7   7  15        0.30       -1.19      4.22 o 
  -6   7  15        8.85       12.25      2.31 o 
  -5   7  15       10.87       10.21      2.27 o 
  -4   7  15       21.07       19.93      3.10 o 
  -3   7  15        2.78        0.55      1.82 o 
  -2   7  15        6.13        8.39      2.56 o 
  -1   7  15       38.56       36.21      2.82 o 
   0   7  15        2.90        1.87      1.63 o 
   1   7  15       38.59       32.69      2.77 o 
   2   7  15        6.11        3.81      1.66 o 
   3   7  15        2.77        4.84      1.73 o 
   4   7  15       21.15       21.15      2.91 o 
   6   7  15        8.84        7.97      4.09 o 
   7   7  15        0.30       -3.74      3.76 o 
  -6   8  15       30.05       39.30      4.35 o 
  -5   8  15        7.46        9.22      2.78 o 
  -4   8  15       21.56       26.98      3.55 o 
  -3   8  15        2.53        3.48      2.26 o 
  -2   8  15        5.18        2.66      2.10 o 
  -1   8  15        5.55        9.26      1.95 o 
   0   8  15        2.65        3.38      1.75 o 
   1   8  15        5.56        1.67      1.57 o 
   2   8  15        5.21        4.33      2.24 o 
   3   8  15        2.52        4.51      1.89 o 
   4   8  15       21.61       25.13      3.38 o 
   5   8  15        7.46        8.24      4.05 o 
  -5   9  15        2.20        6.00      5.45 o 
  -4   9  15       11.46       12.23      2.82 o 
  -3   9  15        1.07        0.84      2.62 o 
  -2   9  15        4.79        1.84      1.70 o 
  -1   9  15        0.93       -0.06      1.51 o 
   0   9  15        5.12        3.51      1.84 o 
   1   9  15        0.92       -1.22      1.51 o 
   2   9  15        4.78        3.95      1.89 o 
   3   9  15        1.06        1.37      1.77 o 
   4   9  15       11.44       13.41      3.07 o 
   5   9  15        2.21       14.61      4.81 o 
  -3  10  15       12.49       16.52      4.03 o 
  -2  10  15       17.40       21.05      3.93 o 
  -1  10  15        3.07        0.51      1.89 o 
   0  10  15        2.94       -0.03      3.30 o 
   1  10  15        3.06        2.08      1.92 o 
   2  10  15       17.38       21.71      3.64 o 
   3  10  15       12.46        8.36      2.38 o 
   0   0  16       32.14       34.39      4.14 o 
   1   0  16       13.27       14.17      4.58 o 
   2   0  16        1.46        1.19      1.79 o 
   3   0  16      350.38      347.25      7.07 o 
   4   0  16      118.78      128.85      3.68 o 
   5   0  16        1.39        1.61      2.01 o 
   6   0  16        5.32        3.39      2.51 o 
   7   0  16        6.88        2.23      2.16 o 
   8   0  16       27.12       25.37      5.51 o 
   9   0  16        6.19       -0.58      2.49 o 
  -9   1  16        7.53        7.36      2.69 o 
  -8   1  16       10.02       10.02      2.70 o 
  -7   1  16        1.73        4.09      2.17 o 
  -6   1  16        3.61       -0.41      1.94 o 
  -5   1  16       49.37       49.33      2.81 o 
  -4   1  16       76.50       79.13      4.72 o 
  -3   1  16       27.61       29.24      2.34 o 
  -2   1  16        6.28        3.80      1.78 o 
  -1   1  16       91.57       89.99      4.36 o 
   0   1  16        0.23        3.82      1.54 o 
   1   1  16       91.59       92.83      4.28 o 
   2   1  16        6.24        5.96      1.50 o 
   3   1  16       27.61       28.18      2.90 o 
   4   1  16       76.58       89.14      3.08 o 
   5   1  16       49.37       48.54      2.47 o 
   6   1  16        3.64        2.45      1.57 o 
   7   1  16        1.74       -1.31      1.77 o 
   8   1  16       10.05        5.04      2.57 o 
   9   1  16        7.54        6.94      3.06 o 
  -9   2  16        8.00        5.45      3.05 o 
  -8   2  16        2.69        1.24      2.10 o 
  -7   2  16       21.01       22.98      3.33 o 
  -6   2  16       73.75       71.47      3.07 o 
  -5   2  16       12.54       12.48      3.09 o 
  -4   2  16       36.28       42.92      3.18 o 
  -3   2  16       35.01       36.10      2.56 o 
  -2   2  16        7.38        4.07      1.46 o 
  -1   2  16       11.89       11.99      6.40 o 
   0   2  16       41.13       43.93      3.28 o 
   1   2  16       11.94       15.73      3.94 o 
   2   2  16        7.42        8.43      2.02 o 
   3   2  16       34.96       36.63      2.43 o 
   4   2  16       36.37       40.17      3.21 o 
   5   2  16       12.60       12.76      1.86 o 
   6   2  16       73.81       72.72      3.70 o 
   7   2  16       21.04       19.22      3.10 o 
   8   2  16        2.70        5.40      2.54 o 
   9   2  16        8.00        8.32      2.94 o 
  -8   3  16        1.23        1.82      4.11 o 
  -7   3  16        3.80        3.79      2.30 o 
  -6   3  16       26.16       28.63      2.66 o 
  -5   3  16        0.38        4.89      1.78 o 
  -4   3  16       17.56       16.57      3.25 o 
  -3   3  16      136.10      128.34      4.41 o 
  -2   3  16       44.77       43.53      2.82 o 
  -1   3  16       10.73       10.64      3.25 o 
   0   3  16       31.46       38.34      3.26 o 
   1   3  16       10.74       12.63      3.34 o 
   2   3  16       44.74       43.00      3.36 o 
   3   3  16      135.90      136.19      9.84 o 
   4   3  16       17.54       22.26      3.30 o 
   5   3  16        0.38        1.48      1.29 o 
   6   3  16       26.11       31.21      3.44 o 
   7   3  16        3.80        4.29      2.40 o 
   8   3  16        1.22        0.00      2.23 o 
  -8   4  16        4.40        7.88      2.80 o 
  -7   4  16       29.20       35.57      4.92 o 
  -6   4  16       56.56       64.80      3.53 o 
  -5   4  16        6.27        9.16      2.69 o 
  -4   4  16        5.41        6.87      1.80 o 
  -3   4  16       19.85       16.80      2.21 o 
  -2   4  16      181.62      183.47      5.34 o 
  -1   4  16       30.35       27.84      3.05 o 
   0   4  16      138.38      128.89      5.42 o 
   1   4  16       30.36       25.08      2.36 o 
   2   4  16      181.78      175.18      9.25 o 
   3   4  16       19.84       22.99      5.45 o 
   4   4  16        5.36        8.81      2.18 o 
   5   4  16        6.27        2.97      2.73 o 
   6   4  16       56.56       60.34      4.57 o 
   7   4  16       29.20       36.26      5.25 o 
   8   4  16        4.41        0.64      2.40 o 
  -8   5  16        1.18        0.70      2.25 o 
  -7   5  16        4.80        1.54      2.83 o 
  -6   5  16        4.26        4.25      1.88 o 
  -5   5  16        8.71        7.95      2.05 o 
  -4   5  16        6.40        2.87      1.98 o 
  -3   5  16       57.66       55.72      5.13 o 
  -2   5  16      112.24      109.54     11.29 o 
  -1   5  16       77.84       82.21      4.62 o 
   0   5  16       25.61       17.69      4.56 o 
   1   5  16       77.92       80.08      3.69 o 
   2   5  16      112.21      104.63      4.12 o 
   3   5  16       57.65       48.66      4.43 o 
   4   5  16        6.40        2.49      4.44 o 
   5   5  16        8.75        9.24      3.50 o 
   6   5  16        4.27        7.97      3.86 o 
   7   5  16        4.81        4.81      2.88 o 
   8   5  16        1.17        5.60      3.26 o 
  -7   6  16        8.37        9.04      2.97 o 
  -6   6  16        0.92        1.14      1.65 o 
  -5   6  16        4.06        8.40      2.09 o 
  -4   6  16        4.17        5.08      1.83 o 
  -3   6  16        3.54        1.26      2.13 o 
  -2   6  16        6.48        5.21      2.28 o 
  -1   6  16       26.82       27.59      3.21 o 
   0   6  16       14.98       12.58      2.10 o 
   1   6  16       26.83       26.21      2.67 o 
   2   6  16        6.48        7.54      2.09 o 
   3   6  16        3.56        5.83      2.24 o 
   4   6  16        4.19       -0.29      1.77 o 
   5   6  16        4.05        4.93      3.40 o 
   7   6  16        8.36        8.28      4.50 o 
  -6   7  16        0.12       -0.66      1.87 o 
  -5   7  16        7.83        9.66      2.54 o 
  -4   7  16        1.32       -1.32      3.17 o 
  -3   7  16       57.16       57.36      5.87 o 
  -2   7  16        5.22        8.78      2.52 o 
  -1   7  16       14.78       11.46      2.99 o 
   0   7  16       11.06       10.38      2.10 o 
   1   7  16       14.80       16.14      2.32 o 
   2   7  16        5.23        3.99      1.72 o 
   3   7  16       57.04       56.04      5.00 o 
   4   7  16        1.32        3.85      1.81 o 
  -5   8  16        8.17        3.80      2.58 o 
  -4   8  16        0.73        2.41      2.34 o 
  -3   8  16       10.38        4.90      2.44 o 
  -2   8  16        2.30        4.18      2.56 o 
  -1   8  16        1.14       -2.25      2.08 o 
   0   8  16       16.10       14.22      2.25 o 
   1   8  16        1.13        1.76      1.66 o 
   2   8  16        2.30        4.11      1.80 o 
   3   8  16       10.37        7.89      2.13 o 
   4   8  16        0.73        1.80      2.35 o 
   5   8  16        8.19        4.47      3.83 o 
  -4   9  16        2.68        0.59      2.39 o 
  -3   9  16        0.72        1.84      2.41 o 
  -2   9  16        6.73        3.98      4.43 o 
  -1   9  16        5.46        3.10      2.85 o 
   0   9  16        2.12        2.87      1.80 o 
   1   9  16        5.46        6.05      2.02 o 
   2   9  16        6.73        5.43      2.05 o 
   3   9  16        0.72        3.81      1.86 o 
   4   9  16        2.69        6.44      2.82 o 
  -2  10  16        9.33       11.96      2.81 o 
  -1  10  16        6.23        7.77      2.34 o 
   0  10  16       14.98       16.87      2.68 o 
   1  10  16        6.23        7.28      2.24 o 
   2  10  16        9.33       10.27      2.47 o 
   1   0  17       45.40       41.61      3.62 o 
   2   0  17       93.19       88.65      8.82 o 
   3   0  17      315.42      339.12      7.29 o 
   4   0  17        0.00        1.69      1.33 o 
   5   0  17       72.91       74.87      3.06 o 
   6   0  17       11.57       11.79      2.14 o 
   7   0  17        2.97        7.09      2.46 o 
   8   0  17        0.12        0.70      2.10 o 
  -8   1  17        0.75        4.05      2.33 o 
  -7   1  17        1.00        2.94      2.21 o 
  -6   1  17        7.24        9.55      2.09 o 
  -5   1  17        2.76        4.04      1.42 o 
  -4   1  17       66.10       62.69      3.31 o 
  -3   1  17      169.44      166.44      6.15 o 
  -2   1  17      164.77      158.89      6.14 o 
  -1   1  17       13.56       14.11      2.33 o 
   0   1  17        1.95        1.43      1.57 o 
   1   1  17       13.60       12.37      2.29 o 
   2   1  17      164.54      157.58      5.83 o 
   3   1  17      169.38      173.99      4.95 o 
   4   1  17       66.18       68.96      3.31 o 
   5   1  17        2.75        2.46      1.37 o 
   6   1  17        7.22        6.88      1.98 o 
   7   1  17        0.99       -1.11      1.91 o 
   8   1  17        0.74        3.89      2.53 o 
  -8   2  17        3.88        8.37      2.79 o 
  -7   2  17        2.81        3.58      2.34 o 
  -6   2  17       15.40       15.55      2.37 o 
  -5   2  17       25.04       31.06      2.82 o 
  -4   2  17       43.47       43.66      2.95 o 
  -3   2  17       20.36       25.59      2.36 o 
  -2   2  17       29.99       24.86      2.96 o 
  -1   2  17       27.44       30.69      3.05 o 
   0   2  17       51.44       53.40      3.60 o 
   1   2  17       27.47       36.20      3.35 o 
   2   2  17       29.94       27.17      2.98 o 
   3   2  17       20.35       23.76      5.61 o 
   4   2  17       43.48       45.26      2.86 o 
   5   2  17       25.06       27.11      2.15 o 
   6   2  17       15.39       16.30      2.41 o 
   7   2  17        2.82        3.35      2.71 o 
   8   2  17        3.87        1.61      2.36 o 
  -8   3  17        9.99       13.23      8.03 o 
  -7   3  17       28.14       26.42      3.49 o 
  -6   3  17       12.62       13.19      3.28 o 
  -5   3  17       39.04       38.49      2.91 o 
  -4   3  17        1.55       -0.15      1.73 o 
  -3   3  17       18.00       20.18      2.33 o 
  -2   3  17        1.66        1.07      1.60 o 
  -1   3  17       25.97       25.92      3.04 o 
   0   3  17       27.85       30.28      3.36 o 
   1   3  17       26.00       23.41      3.01 o 
   2   3  17        1.66        0.97      1.94 o 
   3   3  17       17.95       20.14      2.84 o 
   4   3  17        1.56       -0.14      1.76 o 
   5   3  17       39.01       37.41      2.79 o 
   6   3  17       12.63       10.88      2.69 o 
   7   3  17       28.11       17.74      3.32 o 
   8   3  17        9.96       13.33      3.11 o 
  -8   4  17        0.58        1.89      2.56 o 
  -7   4  17        8.86        5.79      2.79 o 
  -6   4  17       13.49       12.18      2.25 o 
  -5   4  17       10.01        8.55      2.04 o 
  -4   4  17        7.39        7.04      1.92 o 
  -3   4  17       67.05       77.24      3.75 o 
  -2   4  17      226.38      213.59      8.59 o 
  -1   4  17      321.35      300.09      8.88 o 
   0   4  17      129.08      128.16      5.76 o 
   1   4  17      321.31      327.07      9.19 o 
   2   4  17      226.32      229.55      7.53 o 
   3   4  17       67.15       70.92      8.32 o 
   4   4  17        7.39        9.58      2.43 o 
   5   4  17       10.00        7.97      3.81 o 
   7   4  17        8.86        7.69      3.07 o 
   8   4  17        0.58        2.84      3.68 o 
  -7   5  17        5.24        2.78      3.25 o 
  -6   5  17        7.39        9.80      2.16 o 
  -5   5  17        2.47        0.60      1.72 o 
  -4   5  17       17.09       15.04      2.28 o 
  -3   5  17       45.31       43.21      3.18 o 
  -2   5  17       35.71       33.42      3.50 o 
  -1   5  17       73.62       73.50      4.57 o 
   0   5  17      162.58      162.63      6.47 o 
   1   5  17       73.72       73.86      7.18 o 
   2   5  17       35.72       27.33      2.69 o 
   3   5  17       45.25       43.19      3.76 o 
   4   5  17       17.08       16.67      7.47 o 
   5   5  17        2.50       -2.09      2.76 o 
  -7   6  17        5.71        7.01      3.14 o 
  -6   6  17        4.47        2.60      1.84 o 
  -5   6  17       10.25       10.23      3.78 o 
  -4   6  17       13.26       16.61      2.49 o 
  -3   6  17       11.04       10.67      2.62 o 
  -2   6  17       57.56       53.59      4.27 o 
  -1   6  17        6.21        8.75      2.32 o 
   0   6  17        1.25        0.66      1.99 o 
   1   6  17        6.18        6.52      2.78 o 
   2   6  17       57.60       53.23      3.42 o 
   3   6  17       11.08       15.86      2.30 o 
   4   6  17       13.30       21.45      4.47 o 
   5   6  17       10.24       10.50      4.02 o 
  -6   7  17        8.98       10.65      2.55 o 
  -5   7  17        2.56        2.05      1.89 o 
  -4   7  17        8.89       10.49      3.72 o 
  -3   7  17       38.31       35.43      5.99 o 
  -2   7  17        1.85        2.30      2.18 o 
  -1   7  17        3.76        1.03      2.12 o 
   0   7  17        1.36        2.05      2.02 o 
   1   7  17        3.75        5.13      1.85 o 
   2   7  17        1.86        1.63      2.40 o 
   3   7  17       38.26       41.19      3.19 o 
   4   7  17        8.87       10.68      2.25 o 
  -5   8  17        9.62        7.31      2.91 o 
  -4   8  17        0.16        2.01      2.33 o 
  -3   8  17       12.06       16.99      5.59 o 
  -2   8  17        4.85        4.59      2.54 o 
  -1   8  17        7.96        8.66      2.54 o 
   0   8  17        0.02       -1.04      1.93 o 
   1   8  17        7.94       11.24      2.25 o 
   2   8  17        4.85        1.60      1.73 o 
   3   8  17       12.10       15.30      3.21 o 
   4   8  17        0.17       -0.43      3.15 o 
   5   8  17        9.64        7.57      4.24 o 
  -3   9  17        1.12       -2.33      2.80 o 
  -2   9  17        0.77       -1.84      1.97 o 
  -1   9  17        0.87       -1.89      2.36 o 
   0   9  17        1.64        2.13      2.62 o 
   1   9  17        0.87        0.70      2.46 o 
   2   9  17        0.77        1.49      1.78 o 
   3   9  17        1.13        2.11      2.02 o 
   0   0  18       12.22       12.81      3.24 o 
   1   0  18       43.42       45.89      3.62 o 
   2   0  18       82.59       96.39      4.90 o 
   3   0  18       28.75       34.30      2.92 o 
   4   0  18        0.97       -0.23      1.48 o 
   5   0  18       14.07       11.46      1.74 o 
   6   0  18        0.00       -2.76      2.31 o 
   7   0  18        0.32       -1.08      2.21 o 
   8   0  18        0.38       -0.43      2.32 o 
  -8   1  18        1.37        0.45      2.34 o 
  -7   1  18       11.81       14.88      3.18 o 
  -6   1  18       19.71       18.28      2.46 o 
  -5   1  18       24.82       24.88      2.63 o 
  -4   1  18       34.74       39.32      3.58 o 
  -3   1  18        1.14        2.46      2.06 o 
  -2   1  18        7.96        7.22      2.34 o 
  -1   1  18        9.26       10.59      2.40 o 
   0   1  18        6.31        6.12      2.02 o 
   1   1  18        9.32       10.87      4.69 o 
   2   1  18        7.98        9.29      2.45 o 
   3   1  18        1.15        5.34      4.56 o 
   4   1  18       34.72       31.73      2.58 o 
   5   1  18       24.77       26.27      2.51 o 
   6   1  18       19.70       14.91      2.33 o 
   7   1  18       11.79       14.79      2.98 o 
   8   1  18        1.36        2.93      2.92 o 
  -8   2  18       15.09       22.80      5.36 o 
  -7   2  18        1.48       -1.74      2.08 o 
  -6   2  18       23.15       21.89      2.57 o 
  -5   2  18        8.38       10.75      2.07 o 
  -4   2  18       61.30       60.63      3.81 o 
  -3   2  18        9.75       15.55      4.33 o 
  -2   2  18       43.92       44.93      5.72 o 
  -1   2  18       49.90       50.67      3.92 o 
   0   2  18        2.71        0.65      1.66 o 
   1   2  18       49.92       44.49      3.65 o 
   2   2  18       43.92       40.86      3.60 o 
   3   2  18        9.78        7.47      2.28 o 
   4   2  18       61.34       60.03      6.46 o 
   5   2  18        8.38       11.91      2.11 o 
   6   2  18       23.18       27.37      4.83 o 
   7   2  18        1.48        2.05      3.09 o 
   8   2  18       15.08       16.58      3.51 o 
  -7   3  18        0.88        1.86      2.41 o 
  -6   3  18        1.21        0.12      1.64 o 
  -5   3  18       27.03       24.75      2.83 o 
  -4   3  18       51.71       48.76      4.24 o 
  -3   3  18       29.51       32.57      3.51 o 
  -2   3  18        8.74        7.96      2.48 o 
  -1   3  18        5.76        1.72      1.89 o 
   0   3  18        6.67        7.41      2.29 o 
   1   3  18        5.78        3.38      2.13 o 
   2   3  18        8.72       10.49      3.09 o 
   3   3  18       29.50       34.16      3.31 o 
   4   3  18       51.77       54.75      3.98 o 
   5   3  18       27.00       30.13      5.16 o 
   7   3  18        0.87       -0.56      2.25 o 
  -7   4  18       21.84       19.37      3.44 o 
  -6   4  18       11.96       11.75      2.38 o 
  -5   4  18       31.22       30.41      2.84 o 
  -4   4  18       16.11       11.12      2.20 o 
  -3   4  18        2.80        2.88      1.85 o 
  -2   4  18       49.95       55.67      5.07 o 
  -1   4  18        4.49        5.84      2.26 o 
   0   4  18       10.86        9.83      2.71 o 
   1   4  18        4.50        5.91      2.45 o 
   2   4  18       49.94       54.78      4.72 o 
   3   4  18        2.80        4.40      2.17 o 
   4   4  18       16.13       16.42      2.90 o 
   5   4  18       31.24       27.42      5.21 o 
  -7   5  18       14.38       15.55      3.53 o 
  -6   5  18        4.77        6.82      2.15 o 
  -5   5  18        9.12       11.27      2.37 o 
  -4   5  18       28.07       28.21      3.65 o 
  -3   5  18       34.22       33.79      3.01 o 
  -2   5  18       70.25       72.39      4.58 o 
  -1   5  18       19.49       21.63      3.82 o 
   0   5  18        0.00        2.82      2.21 o 
   1   5  18       19.46       16.94      3.74 o 
   2   5  18       70.13       71.23      4.50 o 
   3   5  18       34.22       28.48      3.48 o 
   4   5  18       28.02       23.55      3.18 o 
   5   5  18        9.11        9.52      4.21 o 
  -6   6  18        0.15        0.13      1.97 o 
  -5   6  18        0.16        1.68      1.99 o 
  -4   6  18        3.42        3.15      1.93 o 
  -3   6  18       20.41       23.27      3.41 o 
  -2   6  18       13.66       12.66      3.40 o 
  -1   6  18        1.56       -0.24      1.93 o 
   0   6  18       86.03       80.33      6.37 o 
   1   6  18        1.57        2.34      2.39 o 
   2   6  18       13.64        8.38      2.52 o 
   3   6  18       20.40       27.74      4.98 o 
   4   6  18        3.42        4.80      2.28 o 
   5   6  18        0.17        1.88      3.71 o 
  -5   7  18        5.37        5.33      2.23 o 
  -4   7  18       12.36       10.48      2.91 o 
  -3   7  18       18.36       19.61      3.21 o 
  -2   7  18        7.04        6.73      2.54 o 
  -1   7  18       21.82       15.19      3.34 o 
   0   7  18       12.16       12.81      2.87 o 
   1   7  18       21.84       19.68      3.27 o 
   2   7  18        7.04        6.28      2.09 o 
   3   7  18       18.37       13.79      2.38 o 
   4   7  18       12.36       16.16      2.50 o 
  -4   8  18        0.66        0.46      2.41 o 
  -3   8  18        4.00        6.52      4.97 o 
  -2   8  18        6.33        4.59      3.02 o 
  -1   8  18       11.84       15.55      3.19 o 
   0   8  18        4.29        3.84      2.39 o 
   1   8  18       11.87       10.97      5.91 o 
   2   8  18        6.32        4.97      2.04 o 
   3   8  18        4.00        4.10      2.18 o 
   4   8  18        0.66        0.49      2.51 o 
  -1   9  18       12.40       10.44      3.04 o 
   0   9  18        0.20       -2.22      2.52 o 
   1   9  18       12.39       17.47      2.75 o 
   1   0  19       13.32       17.35      2.84 o 
   2   0  19        1.78        1.17      2.05 o 
   3   0  19        3.11        2.70      2.10 o 
   4   0  19        6.66        5.98      1.82 o 
   5   0  19       44.11       40.03      3.01 o 
   6   0  19        4.75        4.75      2.43 o 
   7   0  19        4.15        7.89      6.51 o 
  -7   1  19        6.82        9.23      2.84 o 
  -6   1  19       15.48       15.62      2.50 o 
  -5   1  19        0.84        0.83      1.61 o 
  -4   1  19       32.57       33.05      2.77 o 
  -3   1  19       25.50       23.06      3.13 o 
  -2   1  19       22.28       32.39      3.51 o 
  -1   1  19        3.14        0.49      1.83 o 
   0   1  19        0.01        1.07      1.70 o 
   1   1  19        3.13       -0.03      1.84 o 
   2   1  19       22.33       23.01      3.12 o 
   3   1  19       25.54       25.05      3.29 o 
   4   1  19       32.51       34.06      3.48 o 
   5   1  19        0.84        0.41      1.47 o 
   6   1  19       15.47       14.48      2.86 o 
   7   1  19        6.81       16.75      5.00 o 
  -7   2  19       14.52       14.67      3.08 o 
  -6   2  19        0.93       -0.23      1.88 o 
  -5   2  19       29.74       34.24      4.78 o 
  -4   2  19       11.07       13.82      2.72 o 
  -3   2  19       30.78       36.14      3.60 o 
  -2   2  19       29.40       27.19      3.29 o 
  -1   2  19       17.56       18.76      2.99 o 
   0   2  19        0.59        0.72      3.00 o 
   1   2  19       17.60       22.75      3.11 o 
   2   2  19       29.38       29.14      3.37 o 
   3   2  19       30.81       32.20      4.94 o 
   4   2  19       11.04       14.22      2.83 o 
   5   2  19       29.71       31.63      6.07 o 
   6   2  19        0.93       -2.07      2.48 o 
   7   2  19       14.51       18.18      4.21 o 
  -7   3  19        2.35        2.59      2.53 o 
  -6   3  19       13.58       13.01      2.14 o 
  -5   3  19       20.59       23.63      2.75 o 
  -4   3  19       27.77       23.95      3.24 o 
  -3   3  19       19.14       23.54      3.30 o 
  -2   3  19       17.12       14.59      3.68 o 
  -1   3  19        8.62        7.28      2.32 o 
   0   3  19       87.02       89.70      4.99 o 
   1   3  19        8.63        4.05      2.77 o 
   2   3  19       17.14       16.17      2.79 o 
   3   3  19       19.17       20.52      3.90 o 
   4   3  19       27.74       27.63      3.35 o 
   5   3  19       20.59       18.76      4.71 o 
  -6   4  19       24.38       27.06      2.95 o 
  -5   4  19       24.24       23.80      2.84 o 
  -4   4  19        0.45       -1.30      2.02 o 
  -3   4  19        8.01        9.29      2.73 o 
  -2   4  19       28.47       34.25      4.33 o 
  -1   4  19       84.40       88.92      7.77 o 
   0   4  19       50.32       52.89      4.28 o 
   1   4  19       84.35       90.10      5.09 o 
   2   4  19       28.42       32.00      3.54 o 
   3   4  19        8.00        7.60      3.45 o 
   4   4  19        0.44        0.34      2.14 o 
   5   4  19       24.23       34.04      5.66 o 
  -6   5  19       40.97       44.72      3.55 o 
  -5   5  19       37.99       38.24      5.37 o 
  -4   5  19        3.78        6.14      2.16 o 
  -3   5  19       15.47       13.32      2.98 o 
  -2   5  19       14.83       11.68      3.00 o 
  -1   5  19        5.29        7.61      3.17 o 
   0   5  19        4.23        4.05      2.43 o 
   1   5  19        5.27        6.72      2.57 o 
   2   5  19       14.85       16.49      3.19 o 
   3   5  19       15.45       15.07      2.93 o 
   4   5  19        3.78        7.85      2.58 o 
   5   5  19       37.96       40.13      5.81 o 
  -5   6  19        6.24        9.97      2.48 o 
  -4   6  19        4.21        8.38      2.37 o 
  -3   6  19       42.52       39.68     10.87 o 
  -2   6  19       17.99       15.83      2.98 o 
  -1   6  19       19.66       27.08      3.50 o 
   0   6  19       38.13       40.13      5.38 o 
   1   6  19       19.67       18.23      3.07 o 
   2   6  19       17.98       14.44      3.05 o 
   3   6  19       42.54       40.71      4.04 o 
   4   6  19        4.22        5.84      2.50 o 
   5   6  19        6.24        9.73      4.38 o 
  -4   7  19        0.88        1.90      2.95 o 
  -3   7  19       15.64        8.64      4.58 o 
  -2   7  19       26.50       24.78      3.69 o 
  -1   7  19        3.76        5.88      2.33 o 
   0   7  19       17.65       24.82      3.63 o 
   1   7  19        3.78        2.23      2.32 o 
   2   7  19       26.50       31.40      3.84 o 
   3   7  19       15.63       17.27      2.64 o 
   4   7  19        0.87        1.01      2.68 o 
  -2   8  19        4.72        6.09      2.70 o 
  -1   8  19        6.38        9.39      2.94 o 
   0   8  19        1.10       -0.38      2.18 o 
   1   8  19        6.38        5.17      5.44 o 
   2   8  19        4.73        6.41      2.85 o 
   0   0  20        4.60        2.48      2.95 o 
   1   0  20        1.12       -1.91      3.51 o 
   2   0  20        0.16        3.30      2.12 o 
   3   0  20        3.27        0.63      2.04 o 
   4   0  20       35.50       33.56      6.41 o 
   5   0  20       11.16        9.66      2.10 o 
   6   0  20        1.57        5.67      3.45 o 
   7   0  20        5.24        7.78      3.59 o 
  -7   1  20       11.44       13.28      4.00 o 
  -6   1  20        0.59        1.76      2.44 o 
  -5   1  20       14.12       15.19      2.32 o 
  -4   1  20        5.72        4.46      1.89 o 
  -3   1  20        5.75        3.44      5.19 o 
  -2   1  20       16.22       18.51      3.10 o 
  -1   1  20       10.53       13.14      2.88 o 
   0   1  20       19.81       14.01      2.78 o 
   1   1  20       10.54       17.16      3.06 o 
   2   1  20       16.20       16.03      3.04 o 
   3   1  20        5.77        5.13      2.36 o 
   4   1  20        5.74        6.11      2.48 o 
   5   1  20       14.12       14.64      3.43 o 
   6   1  20        0.59       -0.07      3.13 o 
   7   1  20       11.44       18.78      4.36 o 
  -6   2  20        7.53        6.35      2.43 o 
  -5   2  20        1.92       -1.59      3.48 o 
  -4   2  20       47.07       44.91      7.88 o 
  -3   2  20        3.15        4.93      2.37 o 
  -2   2  20        4.99        6.73      2.45 o 
  -1   2  20       29.23       29.75      7.40 o 
   0   2  20        9.28        7.40      2.53 o 
   1   2  20       29.28       24.87      3.50 o 
   2   2  20        4.96        5.02      2.40 o 
   3   2  20        3.15        4.22      2.33 o 
   4   2  20       47.01       48.38      4.20 o 
   5   2  20        1.94       -0.54      2.23 o 
  -6   3  20        2.10        3.33      1.98 o 
  -5   3  20        3.06        5.10      2.50 o 
  -4   3  20       14.50       15.47      3.12 o 
  -3   3  20        6.36        8.54      3.12 o 
  -2   3  20       39.30       44.81      4.14 o 
  -1   3  20        8.95        6.11      2.27 o 
   0   3  20       64.39       63.86      4.50 o 
   1   3  20        8.94       15.32      3.02 o 
   2   3  20       39.25       36.76      3.91 o 
   3   3  20        6.35        5.88      2.47 o 
   4   3  20       14.51       17.92      3.16 o 
   5   3  20        3.06        1.33      3.50 o 
  -6   4  20       16.89       23.03      3.49 o 
  -5   4  20        2.55        2.96      4.56 o 
  -4   4  20        5.61        3.61      2.47 o 
  -3   4  20       20.69       20.61      3.39 o 
  -2   4  20        1.85       -1.83      2.15 o 
  -1   4  20       29.83       28.55      3.52 o 
   0   4  20       17.35       25.17      4.82 o 
   1   4  20       29.86       33.04      3.79 o 
   2   4  20        1.86        6.53      4.92 o 
   3   4  20       20.72       23.85      6.36 o 
   4   4  20        5.62        4.43      2.44 o 
   5   4  20        2.56        3.93      4.05 o 
  -5   5  20       10.53       16.04      2.75 o 
  -4   5  20       26.96       31.91      3.86 o 
  -3   5  20       13.98       14.28      3.11 o 
  -2   5  20       10.72       11.33      2.81 o 
  -1   5  20        9.57        6.44      2.39 o 
   0   5  20       18.18       15.05      3.10 o 
   1   5  20        9.59       10.22      4.51 o 
   2   5  20       10.74        9.76      2.90 o 
   3   5  20       14.01       19.74      4.21 o 
   4   5  20       26.94       25.90      3.54 o 
   5   5  20       10.52       13.66      4.74 o 
  -4   6  20        0.76        3.42      2.55 o 
  -3   6  20        6.05        7.12      2.81 o 
  -2   6  20        9.78        9.39      5.77 o 
  -1   6  20        1.19        0.81      2.07 o 
   0   6  20       10.38       12.28      3.51 o 
   1   6  20        1.19        3.45      2.51 o 
   2   6  20        9.77        7.47      2.68 o 
   3   6  20        6.05        7.72      2.78 o 
   4   6  20        0.76        4.92      2.65 o 
  -3   7  20        6.58       10.05      3.13 o 
  -2   7  20        9.24       10.24      2.97 o 
  -1   7  20        6.66        6.05      2.52 o 
   0   7  20        4.28        2.25      2.50 o 
   1   7  20        6.69        4.16      2.61 o 
   2   7  20        9.24        5.29      2.76 o 
   3   7  20        6.60        8.25      3.34 o 
   1   0  21       16.62       20.38      6.31 o 
   2   0  21        8.23        7.40      2.62 o 
   3   0  21       49.13       47.29      5.65 o 
   4   0  21        4.94        3.03      2.36 o 
   5   0  21        2.06        3.21      2.70 o 
   6   0  21        0.07        0.09      6.99 o 
  -6   1  21        3.66        1.08      2.32 o 
  -5   1  21        0.28       -2.35      1.56 o 
  -4   1  21       47.49       50.93      4.49 o 
  -3   1  21        5.21        2.21      2.65 o 
  -2   1  21        8.84        9.90      2.88 o 
  -1   1  21       14.19       14.21      2.99 o 
   0   1  21        0.03       -1.07      3.13 o 
   1   1  21       14.18       19.08      3.21 o 
   2   1  21        8.83        7.84      2.67 o 
   3   1  21        5.20        0.27      2.30 o 
   4   1  21       47.47       56.34      4.49 o 
   5   1  21        0.28        0.69      2.41 o 
   6   1  21        3.66        1.02      4.17 o 
  -6   2  21        4.18        7.43      2.64 o 
  -5   2  21        5.71        2.24      1.89 o 
  -4   2  21       23.48       20.77      3.44 o 
  -3   2  21       21.51       18.42      5.39 o 
  -2   2  21       15.56       18.07      3.97 o 
  -1   2  21        9.53        5.50      3.84 o 
   0   2  21       35.29       36.82      3.75 o 
   1   2  21        9.54        9.16      2.85 o 
   2   2  21       15.59       12.41      3.03 o 
   3   2  21       21.50       18.71      3.28 o 
   4   2  21       23.47       26.40      3.60 o 
   5   2  21        5.71        1.43      3.95 o 
  -5   3  21        0.05        0.54      2.24 o 
  -4   3  21        2.35        2.57      2.59 o 
  -3   3  21       32.38       33.87      3.84 o 
  -2   3  21       61.00       51.59      4.51 o 
  -1   3  21       76.04       70.37      6.74 o 
   0   3  21        3.56        1.59      2.33 o 
   1   3  21       76.05       73.15     10.04 o 
   2   3  21       60.99       56.52      4.55 o 
   3   3  21       32.39       43.69      4.24 o 
   4   3  21        2.35        2.49      2.41 o 
   5   3  21        0.05        0.43      3.64 o 
  -5   4  21        3.33        2.68      6.59 o 
  -4   4  21       11.49        7.60      2.83 o 
  -3   4  21       13.18       16.01      3.31 o 
  -2   4  21       26.09       22.20      4.62 o 
  -1   4  21       19.14       15.79      3.02 o 
   0   4  21       19.40       14.68      3.05 o 
   1   4  21       19.14       18.72      6.62 o 
   2   4  21       26.07       31.04      4.50 o 
   3   4  21       13.17       12.14      2.98 o 
   4   4  21       11.51       10.02      2.89 o 
   5   4  21        3.33        0.50      4.02 o 
  -4   5  21       21.87       25.62      3.68 o 
  -3   5  21       11.24       16.01      3.21 o 
  -2   5  21       11.89       12.94      3.05 o 
  -1   5  21        5.75        6.48      4.69 o 
   0   5  21        2.52        3.36      2.47 o 
   1   5  21        5.74        7.75      4.97 o 
   2   5  21       11.89       12.07      3.04 o 
   3   5  21       11.21       12.37      4.08 o 
   4   5  21       21.89       21.81      3.50 o 
  -3   6  21        7.12        7.16      3.77 o 
  -2   6  21       10.30       12.20      3.17 o 
  -1   6  21        1.17        3.11      5.08 o 
   0   6  21        4.49        5.07      2.55 o 
   1   6  21        1.18        0.84      2.44 o 
   2   6  21       10.30       11.87      2.95 o 
   3   6  21        7.14        8.22      4.89 o 
   0   0  22       74.99       91.28      7.40 o 
   1   0  22       26.77       29.52      3.74 o 
   2   0  22        0.56        1.38      2.36 o 
   3   0  22       10.69       19.50      3.44 o 
   4   0  22        0.21        1.47      2.55 o 
   5   0  22        0.98        4.91      2.68 o 
  -5   1  22        1.37        0.37      2.58 o 
  -4   1  22        8.02       11.41      2.98 o 
  -3   1  22        6.52        6.61      2.78 o 
  -2   1  22       11.03        9.59      2.91 o 
  -1   1  22        8.61        7.17      2.77 o 
   0   1  22        0.01       -2.26      1.99 o 
   1   1  22        8.61        4.71      6.06 o 
   2   1  22       11.01       11.40      3.13 o 
   3   1  22        6.53       -0.34      2.31 o 
   4   1  22        8.02        9.64      2.96 o 
   5   1  22        1.36        0.62      2.56 o 
  -5   2  22        9.65       11.29      2.43 o 
  -4   2  22        2.91        2.20      2.57 o 
  -3   2  22        6.96       12.66      3.17 o 
  -2   2  22       15.05       20.80      4.06 o 
  -1   2  22        2.20        3.46      2.40 o 
   0   2  22        0.85        2.30      2.15 o 
   1   2  22        2.20        5.13      2.64 o 
   2   2  22       15.04       15.63      3.15 o 
   3   2  22        6.94        1.80      3.67 o 
   4   2  22        2.91        7.06      2.77 o 
   5   2  22        9.66        6.71      4.59 o 
  -4   3  22       12.97       11.43      3.10 o 
  -3   3  22        5.06        3.99      2.63 o 
  -2   3  22       14.47       11.22      3.97 o 
  -1   3  22       39.51       44.89      4.23 o 
   0   3  22        0.03        0.58      2.21 o 
   1   3  22       39.49       39.16      4.46 o 
   2   3  22       14.46       18.78      3.37 o 
   3   3  22        5.07        3.91      3.26 o 
   4   3  22       12.97       18.13      3.26 o 
  -3   4  22        1.07        0.75      4.93 o 
  -2   4  22       38.92       36.03      4.19 o 
  -1   4  22        3.57        3.39      2.39 o 
   0   4  22       23.20       26.14      5.47 o 
   1   4  22        3.56        7.52      2.77 o 
   2   4  22       38.89       42.52      4.33 o 
   3   4  22        1.07        2.48      2.58 o 
  -2   5  22        0.72       -4.17      3.69 o 
  -1   5  22        0.75       -2.14      2.11 o 
   0   5  22       13.49        8.85      2.91 o 
   1   5  22        0.75        1.13      2.44 o 
   2   5  22        0.73        2.60      3.37 o 
   1   0  23        2.33        4.62      5.39 o 
   2   0  23        0.96        1.81      3.18 o 
   3   0  23        0.02        3.25      2.82 o 
   4   0  23        0.28        1.50      2.56 o 
  -3   1  23        0.40       -0.96      2.30 o 
  -2   1  23        0.62        3.54      2.48 o 
  -1   1  23        0.91       -1.25      2.18 o 
   0   1  23        3.39       -1.81      2.10 o 
   1   1  23        0.90        0.90      2.64 o 
   2   1  23        0.62       -2.58      2.31 o 
   3   1  23        0.40        4.26      2.84 o 
  -3   2  23        1.78       -1.10      2.30 o 
  -2   2  23        2.91        1.61      2.52 o 
  -1   2  23        7.44        7.18      2.93 o 
   0   2  23        3.27        7.21      2.72 o 
   1   2  23        7.45       13.71      3.25 o 
   2   2  23        2.91        5.08      2.79 o 
   3   2  23        1.77        5.31      2.78 o 
  -3   3  23        1.80       -0.38      2.49 o 
  -2   3  23        6.88        6.63      5.43 o 
  -1   3  23       11.40       16.29      3.31 o 
   0   3  23        2.59        3.07      2.58 o 
   1   3  23       11.41       10.56      2.89 o 
   2   3  23        6.88        2.83      2.70 o 
   3   3  23        1.79        2.06      2.60 o 
  -1   4  23        3.78        0.47      2.26 o 
   0   4  23        4.58        6.79      5.43 o 
   1   4  23        3.77        2.61      2.40 o 
   0   0  24        4.60       -1.64      2.98 o 
   1   0  24        0.11       -3.46      2.30 o 
   2   0  24        0.25       -3.53      2.42 o 
  -1   1  24        5.01        6.69      3.31 o 
   0   1  24       18.22       18.43      4.24 o 
   1   1  24        5.01        7.15      3.07 o 
   0   2  24       19.08       18.85      3.42 o 
                                                 
